# Supplementary material for: Algerian Olive Germplasm and Its Relationships with the Central-Western Mediterranean Varieties Contributes to Clarify Cultivated Olive Diversification
Source: Plants (Basel). 2021 Apr 1;10(4):678. doi: 10.3390/plants10040678 (PMC8066573; doi:10.3390/plants10040678)
Supplement: Supplementary file 1 [file plants-10-00678-s001.zip]

Archive with 10 entries (9 files):
- SupplementaryMaterial/
- SupplementaryMaterial/FIGURE S3.pptx
- SupplementaryMaterial/FIGURES1.pptx
- SupplementaryMaterial/FigureS2.pptx
- SupplementaryMaterial/TABLE S3.xlsx
- SupplementaryMaterial/TABLE S5.xlsx
- SupplementaryMaterial/TABLES1.xlsx
- SupplementaryMaterial/TABLES2.xlsx
- SupplementaryMaterial/TABLES4.xlsx
- SupplementaryMaterial/TABLES6.xlsx
