# Supplementary material for: Algerian Olive Germplasm and Its Relationships with the Central-Western Mediterranean Varieties Contributes to Clarify Cultivated Olive Diversification
Source: Plants (Basel). 2021 Apr 1;10(4):678. doi: 10.3390/plants10040678 (PMC8066573; doi:10.3390/plants10040678)
Supplement: Supplementary file 1 [file plants-10-00678-s001.zip › SupplementaryMaterial/TABLE S3.xlsx]

## Sheet: Foglio1
		Table S3 List of olive accessions collected, geographical origin, georeferentiation and use destination.
		Code	Accession	Geographical origin	District	GPS coordinates	Use destination
		1	Abani	ITAFV Bejaia	Chechar Khenchela	36.5821 4.6669	Oil
		2	Abani Ezzaouia	Chechar Khenchela	Chechar Khenchela	34.9623 7.0404	Oil
		3	Aberkane	ITAFV Bejaia	Akbou Bejaia	36.5821 4.6669	Dual purpose
		4	Abeskri	Kheirane Khenchela	Kheirane Khenchela	35.0046 6.7549	Oil
		5	Aaleh	ITAFV Bejaia	Chechar Khenchela	36.5821 4.6669	Oil
		6	Afrhi	Sefiane Batna	Sefiane Batna	35.4453 5.5596	Oil
		7	Aghchren	ITAFV Blida	Bougaa Sétif	36.5426 2.8341	Dual purpose
		8	Aghchren d’El Ousseur	ITAFV Bejaia	Hammam Guergour Sétif	36.5821 4.6669	Dual purpose
		9	Aghchren de Titest	ITAFV Bejaia	Bougaa Sétif	36.5821 4.6669	Dual purpose
		10	Aghenfas	ITAFV Bejaia	Tazmalt Bejaia	36.5821 4.6669	Dual purpose
		11	Agrarez	ITAFV Bejaia	Bousselah Sétif	36.5821 4.6669	Dual purpose
		12	Aguenaou	ITAFV Bejaia	Tazmalt Bejaia	36.5821 4.6669	Dual purpose
		13	Aharoun	Ath Mansour Bejaia	Khierane Khenchela	36.3315 4.3134	Dual purpose
		14	Ahia-ousbaa	Kheirane Khenchela	Khierane Khenchela	35.0053 6.7545	Oil
		15	Aimel	ITAFV Bejaia	Ait Aimel Bejaia	36.5821 4.6669	Oil
		16	Akerma	ITAFV Bejaia	Hammam Guergour Sétif	36.5821 4.6669	Dual purpose
		17	Azat Oukhelfa	Kheirane Khenchela	Khierane Khenchela	35.0044 6.7550	Oil
		18	Azeboudj Khierane	Kheirane Khenchela	Khierane Khenchela	35.0043 6.7539	Oil
		19	Azeboudj de Biskra	ITAFV Blida	Biskra	36.5426 2.8341	Oil
		20	Azeradj	ITAFV Bejaia	Sedouk Bejaia	36.5821 4.6669	Dual purpose
		21	Azougagh	ITAFV Blida	Bejaia	36.5426 2.8341	Oil
		22	Balbal Beni tamou	ITAFV Blida	El Harrouche Skikda	36.5426 2.8341	Dual purpose
		23	Balbale	El Harrouche Skikda	El Harrouche Skikda	36.6273 6.81653	Dual purpose
		24	Balbale Azzaba	Azzaba Skikda	Azzaba Skikda	36.7680 7.0156	Dual purpose
		25	Balbale fin	El Harrouche Skikda	El Harrouche Skikda	36.6241 6.8183	Dual purpose
		26	Balbal Bouterdjil	Zareza Mila	Zareza Mila	36.5244 5.8362	Dual purpose
		27	Ballouti	Zareza Mila	Zareza Mila	36.5200 5.8624	Oil
		28	Ballouti Amzel	Zareza Mila	Zareza Mila	36.5211 5.9140	Oil
		29	Barouni	Ouled Moumen Souk Ahras	Ouled Moumen Souk Ahras	36.3973 8.3857	Dual purpose
		30	Beskri	Sefiane Batna	Sefiane Batna	35.4448 5.5583	Dual purpose
		31	Bessbassi	Ouled Moumen Souk Ahras	Ouled Moumen Souk Ahras	36.3992 8.3843	Dual purpose
		32	Blanquette	ITAFV Blida	Skikda	36.5426 2.8341	Oil
		33	Blanquette de Gastu	Bekkouche Lakhder Skikda	Bekkouche Lakhder Skikda	36.7057 7.2990	Oil
		34	Blanquette de Guelma	ITAFV Bejaia	Guelma	36.5821 4.6669	Oil
		35	Blilti	Essabt Skikda	Essabt Skikda	36.6387 7.0783	Dual purpose
		36	Bouchouika	Zareza Mila	Zareza Mila	36.5237 5.8356	Oil
		37	Bouchouk Guergour	ITAFV Bejaia	Hammam Guergour Sétif	36.5821 4.6669	Dual purpose
		38	Bouchouk lafayette	ITAFV Bejaia	Bougaa Sétif	36.5821 4.6669	Dual purpose
		39	Bouchouk soummam	ITAFV Bejaia	Sidi aich Bejaia	36.5821 4.6669	Dual purpose
		40	Bouchouka	El Harrouche Skikda	El Harrouche Skikda	36.6224 6.8161	Oil
		41	Boughenfous	ITAFV Bejaia	Bouandas Setif	36.5821 4.6669	Oil
		42	Bouguenfou	Chechar Khenchela	Chechar Khenchela	34.9590 7.0385	Oil
		43	Bouichret	ITAFV Bejaia	Tazmalt Bejaia	36.5821 4.6669	Oil
		44	Boukaila	ITAFV Bejaia	Constantine	36.5821 4.6669	Oil
		45	Boukehile	Zareza Mila	Zareza Mila	36.5225 5.8607	Oil
		46	Boumguergueb	ITAFV El Hama	Constantine	36.4193 6.5973	Dual purpose
		47	Bourghoud	Zareza Mila	Tassadane Mila	36.5200 5.8178	Oil
		48	Bouricha	ITAFV Bejaia	El Harrouche Skikda	36.5821 4.6669	Oil
		49	Bouricha essabt	Essabt Skikda	Essabt Skikda	36.6385 7.0785	Oil
		50	Bourriche	Zareza Mila	Zareza Mila	36.5227 5.8609	Oil
		51	Bourriche bouterdjil	Zareza Mila	Zareza Mila	36.5236 5.8357	Oil
		52	Chemlal	ITAFV Bejaia	Kabylie	36.5821 4.6669	Oil
		53	Chemlali	Chechar Khenchela	Chechar Khenchela	34.9593 7.0388	Oil
		54	Cheteoui	Ouled Moumen Souk Ahras	Ouled Moumen Souk Ahras	36.3932 8.3820	Oil
		55	Derdi	El Harrouche Skikda	El Harrouche Skikda	36.6276 6.8174	Oil
		56	Djbaili	Tassadane Mila	Tassadane Mila	36.4565 5.7803	Oil
		57	Erriabe	Kheirane Khenchela	Kheirane Khenchela	35.0044 6.7558	Oil
		58	Ferdel	Sefiane Batna	Sefiane Batna	35.4439 5.5583	Dual purpose
		59	Ferkani	ITAFV Bejaia	Ferkane Tebessa	36.5821 4.6669	Oil
		60	Ferkani Ezzaouia	Chechar Khenchela	Chechar Khenchela	34.9566 7.0396	Oil
		61	Ferkani Khierane	Kheirane Khenchela	Kheirane Khenchela	35.0043 6.7553	Oil
		62	Gelb al faroudje	Sefiane Batna	Sefiane Batna	35.4448 5.5583	Dual purpose
		63	Gerboua	ITAFV Blida	Ouled Moumen Souk Ahras	36.5426 2.8341	Dual purpose
		64	Gherbi	Tassadane Mila	Tassadane Mila	36.4713 5.7813	Dual purpose
		65	Gherbi tounsi	Tassadane Mila	Tassadane Mila	36.4695 5.7831	Dual purpose
		66	Ghreb	Zareza Mila	Zareza Mila	36.5226 5.8610	Dual purpose
		67	Ghreb lisse	Zareza Mila	Zareza Mila	36.5226 5.8623	Dual purpose
		68	Ghreb longue	Zareza Mila	Zareza Mila	36.5226 5.8628	Dual purpose
		69	Grosse du Hamma	ITAFV Bejaia	El Hama Constantine	36.5821 4.6669	Dual purpose
		70	Hamra	ITAFV Bejaia	Jijel	36.5821 4.6669	Oil
		71	Hamra Agarou	Zareza Mila	Zareza Mila	36.5225 5.8626	Oil
		72	Hamraoui bouterdjil	Zareza Mila	Zareza Mila	36.5235 5.8346	Oil
		73	Hamraoui ghatsa	Zareza Mila	Zareza Mila	36.5212 5.8647	Oil
		74	Hamraoui touil	Zareza Mila	Zareza Mila	36.5225 5.8606	Oil
		75	Hamray azzaba	Azzaba Skikda	Azzaba Skikda	36.7584 7.1159	Oil
		76	Hamray essabt	Essabt Skikda	Essabt Skikda	36.6375 7.0762	Oil
		77	Hamraya	Kheirane Khenchela	Kheirane Khenchela	35.0046 6.7545	Oil
		78	Kahina	Sefiane Batna	Sefiane Batna	35.4423 5.5547	Oil
		79	Kahlaya	Kheirane Khenchela	Kheirane Khenchela	35.0054 6.7545	Oil
		80	Khadraya	Kheirane Khenchela	Kheirane Khenchela	35.0048 6.7551	Oil
		81	Limli	ITAFV Bejaia	Sidi aich Bejaia	36.5821 4.6669	Oil
		82	Longue de Miliana	ITAFV Bejaia	Miliana Ain Edfla	36.5821 4.6669	Dual purpose
		83	Mekki	ITAFV Bejaia	Chechar Khenchela	36.5821 4.6669	Oil
		84	Mekki Ezzaouia	Chechar Khenchela	Chechar Khenchela	34.9611 7.0395	Oil
		85	Messisni	Old city Mila	Old city Mila	36.4464 6.2725	Dual purpose
		86	Messisni ronde	Old city Mila	Old city Mila	36.4460 6.2721	Oil
		87	Messki	Ouled Moumen Souk Ahras	Ouled Moumen Souk Ahras	36.3966 8.3859	Dual purpose
		88	Neb Djmel	ITAFV Bejaia	Chechar Khenchela	36.5821 4.6669	Oil
		89	Neb Djmel Ezzaouia	Chechar Khenchela	Chechar Khenchela	35.9567 7.0399	Oil
		90	Neb Djmel Khierane	Kheirane Khenchela	Kheirane Khenchela	35.0048 6.7525	Oil
		91	Oum saualef	Chechar Khenchela	Chechar Khenchela	34.9621 7.0386	Oil
		92	Ronde de Miliana	ITAFV Bejaia	Miliana Ain Edfla	36.5821 4.6669	Dual purpose
		93	Rougette	ITAFV Beni Tamou	Skikda	36.5426 2.8341	Oil
		94	Rougette de Mitidja	ITAFV Bejaia	Miliana Ain Edfla	36.5821 4.6669	Oil
		95	Selti	Essabt Skikda	Essabt Skikda	36.6629 7.0528	Oil
		96	Sigoise	ITAFV Bejaia	Sig Mascara	36.5821 4.6669	Dual purpose
		97	Sofiana	Sefiane Batna	Sefiane Batna	35.4441 5.5573	Dual purpose
		98	Souidi	ITAFV Bejaia	Chechar Khenchela	36.5821 4.6669	Oil
		99	Souidi Ezzaouia	Chechar Khenchela	Chechar Khenchela	34.9584 7.0394	Oil
		100	Tabelout	ITAFV Bejaia	Bejaia	36.5821 4.6669	Oil
		101	Takesrit	ITAFV Bejaia	El Kseur Bejaia	36.5821 4.6669	Oil
		102	Tcober	Ouled Moumen Souk Ahras	Ouled Moumen Souk Ahras	36.3477 8.3089	Dual purpose
		103	Tefah	ITAFV Bejaia	Sedouk Bejaia	36.5821 4.6669	Dual purpose
		104	Telthi	Sefiane Batna	Sefiane Batna	35.4446 5.5598	Oil
		105	Touchni	Tassadane Mila	Tassadane Mila	36.5195 5.8538	Oil
		106	WO Atounsi	Tassadane Mila	Tassadane Mila	36.4716 5.7811	Unknown
		107	WO Azzaba	Azzaba Skikda	Azzaba Skikda	36.7689 7.0276	Unknown
		108	WO Bourghoud 1	Tassadane Mila	Tassadane Mila	36.5195 5.8179	Unknown
		109	WO Bourghoud 2	Tassadane Mila	Tassadane Mila	36.5194 5.8179	Unknown
		110	WO Harrouche	El Harrouche Skikda	El Harrouche Skikda	36.6229 6.8151	Unknown
		111	WO Kella	Tassadane Mila	Tassadane Mila	36.4647 5.7853	Unknown
		112	WO Khierane	Kheirane Khenchela	Kheirane Khenchela	35.0053 6.7547	Unknown
		113	WO Ouled tag	Tassadane Mila	Tassadane Mila	36.4552 5.7788	Unknown
		114	Zeboudj	ITAFV Blida	Biskra	36.5426 2.8341	Oil
		115	Zeletini	ITAFV Bejaia	Chechar Khenchela	36.5821 4.6669	Oil
		116	Zeletini Ezzaouia	Chechar Khenchela	Chechar Khenchela	34.9592 7.0397	Oil
		117	Zeradj	El Harrouche Skikda	El Harrouche Skikda	36.6249 6.8165	Oil
		118	Subsp. Laperrinei1	ITAFV Alger	Tamenrasset	36.6332 2.9490	Unknown
		119	Subsp.Laperrinei2	ITAFV Alger	Tamenrasset	36.6332 2.9490	Unknown
