# Supplementary material for: Algerian Olive Germplasm and Its Relationships with the Central-Western Mediterranean Varieties Contributes to Clarify Cultivated Olive Diversification
Source: Plants (Basel). 2021 Apr 1;10(4):678. doi: 10.3390/plants10040678 (PMC8066573; doi:10.3390/plants10040678)
Supplement: Supplementary file 1 [file plants-10-00678-s001.zip › SupplementaryMaterial/TABLE S5.xlsx]

## Sheet: Foglio1
Table S5. Parentage analysis among Centra-Western Mediterranean accessions
Offspring ID	Provenience	First candidate ID	Provenience	Second candidate ID	Provenience
Aberkane	Algeria	Aghenfas	Algeria	Meski	Tunisia
Aberkane	Algeria	Aghenfas	Algeria	Castellana	Spain
Abeskri	Algeria	Erriabe	Algeria	Ferkani Ezzaouia	Algeria
Abeskri	Algeria	Erriabe	Algeria	Ferkani Ezzaouia	Algeria
Acebuchera	Spain	Castellana	Spain	Habichuelero de Grazalema	Spain
Acebuchera	Spain	Grosal de Cieza	Spain	Habichuelero de Grazalema	Spain
Acebuchera	Spain	Castellana	Spain	Habichuelero de Grazalema	Spain
Acebuchera	Spain	Castellana	Spain	Habichuelero de Grazalema	Spain
Acebuchera	Spain	Grosal de Cieza	Spain	Habichuelero de Grazalema	Spain
Acebuchera	Spain	Castellana	Spain	Habichuelero de Grazalema	Spain
Aghchren de Titest	Algeria	Boumguergueb	Algeria	Sigoise	Algeria
Aghchren de Titest	Algeria	Afrhi	Algeria	Sigoise	Algeria
Aghchren de Titest	Algeria	Afrhi	Algeria	Sigoise	Algeria
Aghchren de Titest	Algeria	Boumguergueb	Algeria	Sigoise	Algeria
Aghenfas	Algeria	Sic_4	Sicily	Aberkane	Algeria
Aghenfas	Algeria	Aberkane	Algeria	Curivell	Spain
Aghenfas	Algeria	Aberkane	Algeria	Curivell	Spain
Aghenfas	Algeria	Sic_4	Sicily	Aberkane	Algeria
Agrarez	Algeria	Azeradj	Algeria	Bouichret	Algeria
Agrarez	Algeria	Azeradj	Algeria	Nocellara Etnea	Sicily
Agrarez	Algeria	Azeradj	Algeria	Bouichret	Algeria
Agrarez	Algeria	Azeradj	Algeria	Nocellara Etnea	Sicily
Alameño Blanco	Spain	Negrillo de la Carlota	Spain	Nocellara Nissena	Sicily
Alameño Blanco	Spain	Alfafara	Spain	Mekki Ezzaouia	Algeria
Alameño Blanco	Spain	Negrillo de la Carlota	Spain	Nocellara Nissena	Sicily
Alameño Blanco	Spain	Alfafara	Spain	Mekki Ezzaouia	Algeria
Alameño Blanco	Spain	Alfafara	Spain	Mekki Ezzaouia	Algeria
Alfafara	Spain	Gordal de Velez Rubio	Spain	Grosal de Cieza	Spain
Alfafara	Spain	Gordal de Velez Rubio	Spain	Grosal de Cieza	Spain
Alfafara	Spain	Gordal de Granada	Spain	Grosal de Cieza	Spain
Argudell	Spain	Pajarero	Spain	Verdial de Vélez-Málaga	Spain
Argudell	Spain	Lucio	Spain	Verdial de Vélez-Málaga	Spain
Azeboudj Khierane	Algeria	Ferkani Ezzaouia	Algeria	Khadraya	Algeria
Azeradj	Algeria	Agrarez	Algeria	Bouichret	Algeria
Azeradj	Algeria	Sic_30	Sicily	Agrarez	Algeria
Azeradj	Algeria	Sic_30	Sicily	Agrarez	Algeria
Azeradj	Algeria	Agrarez	Algeria	Bouichret	Algeria
Azeradj	Algeria	Sic_30	Sicily	Agrarez	Algeria
Azulejo	Spain	Escarabajuelo de Atarfe	Spain	Picholine Marocaine	Morocco
Azulejo	Spain	Picholine Marocaine	Morocco	Picudo Blanco de Estepa	Spain
Balbale	Algeria	Barouni	Algeria	Lumiaru	Sicily
Balbale	Algeria	Barouni	Algeria	Lumiaru	Sicily
Blilti	Algeria	WO Harrouche	Algeria	Picudo	Spain
Blilti	Algeria	Manzanilla Prieta	Spain	WO Harrouche	Algeria
Blilti	Algeria	Manzanilla Prieta	Spain	WO Harrouche	Algeria
Bodoquera	Spain	Escarabajuelo de Atarfe	Spain	Turdunazza antimosca	Sicily
Bodoquera	Spain	Toruno	Spain	Turdunazza antimosca	Sicily
Bodoquera	Spain	Toruno	Spain	Turdunazza antimosca	Sicily
Bodoquera	Spain	Escarabajuelo de Atarfe	Spain	Turdunazza antimosca	Sicily
Bodoquera	Spain	Escarabajuelo de Atarfe	Spain	Turdunazza antimosca	Sicily
Bodoquera	Spain	Toruno	Spain	Turdunazza antimosca	Sicily
Borriolenca	Spain	Escarabajuelo de Atarfe	Spain	Verdiell	Spain
Borriolenca	Spain	Acebuchera	Spain	Verdiell	Spain
Bouchouika	Algeria	Bouchouk Guergour	Algeria	Tabelout	Algeria
Bouchouika	Algeria	Lumiaru	Sicily	Tabelout	Algeria
Bouchouika	Algeria	Bouchouk Guergour	Algeria	Tabelout	Algeria
Bouchouika	Algeria	Lumiaru	Sicily	Tabelout	Algeria
Bouchouika	Algeria	Lumiaru	Sicily	Tabelout	Algeria
Bouchouika	Algeria	Bouchouk Guergour	Algeria	Tabelout	Algeria
Bouchouika	Algeria	Bouchouk Guergour	Algeria	Tabelout	Algeria
Bouchouk Guergour	Algeria	Bouchouika	Algeria	Varudo	Spain
Bouchouk Guergour	Algeria	Bouchouika	Algeria	Varudo	Spain
Bouchouk Guergour	Algeria	Bouchouika	Algeria	Varudo	Spain
Bouchouk Guergour	Algeria	Bouchouk lafayette	Algeria	Lumiaru	Sicily
Bouchouk Guergour	Algeria	Bouchouika	Algeria	Varudo	Spain
Bouchouk Guergour	Algeria	Bouchouk lafayette	Algeria	Lumiaru	Sicily
Bouchouk lafayette	Algeria	Bouchouk Guergour	Algeria	Wo Kella	Algeria
Bouchouk lafayette	Algeria	Bouchouk Guergour	Algeria	Wo Kella	Algeria
Bouchouk lafayette	Algeria	Sic_4	Sicily	Bouchouk Guergour	Algeria
Bouchouk lafayette	Algeria	Sic_4	Sicily	Bouchouk Guergour	Algeria
Brandofino	Sicily	Sic_6	Sicily	Bouchouk Guergour	Algeria
Brandofino	Sicily	Sic_6	Sicily	Moresca	Sicily
Brandofino	Sicily	Sic_6	Sicily	Bouchouk Guergour	Algeria
Brandofino	Sicily	Sic_6	Sicily	Moresca	Sicily
Cacaredda	Sicily	Minna di Vacca	Sicily	Perafort	Spain
Cacaredda	Sicily	Minna di Vacca	Sicily	Ojdeiebre	Spain
Cacaridduni	Sicily	Sic_42	Sicily	Sant'Agatese	Sicily
Cacaridduni	Sicily	Sic_42	Sicily	Pirunara	Sicily
Cacaridduni	Sicily	Sic_42	Sicily	Sant'Agatese	Sicily
Cacazzara	Sicily	Sic_18	Sicily	Nocellara Messinese	Sicily
Cacazzara	Sicily	Sic_18	Sicily	Nocellara Messinese	Sicily
Cacazzara	Sicily	Sic_18	Sicily	Turdunazza antimosca	Sicily
Cacazzara	Sicily	Sic_18	Sicily	Turdunazza antimosca	Sicily
Cañivano Negro	Spain	Balbal Beni tamou	Algeria	Vallanella	Sicily
Cañivano Negro	Spain	Balbal Beni tamou	Algeria	Vallanella	Sicily
Carrasquillo	Spain	Grosal de Cieza	Spain	Limoncillo	Spain
Carrasquillo	Spain	Alfafara	Spain	Limoncillo	Spain
Carrasquillo	Spain	Grosal de Cieza	Spain	Limoncillo	Spain
Carrasquillo	Spain	Alfafara	Spain	Limoncillo	Spain
Castellana	Spain	Sic_17	Sicily	Grosal de Cieza	Spain
Castellana	Spain	Escarabajuelo de Atarfe	Spain	Grosal de Cieza	Spain
Castellana	Spain	Escarabajuelo de Atarfe	Spain	Grosal de Cieza	Spain
Castellana	Spain	Sic_17	Sicily	Grosal de Cieza	Spain
Cerezuela	Spain	Alameño Blanco	Spain	Racimal	Spain
Cerezuela	Spain	Habichuelero de Grazalema	Spain	Lucio	Spain
Cerezuela	Spain	Alameño Blanco	Spain	Racimal	Spain
Changlot Real	Spain	Genovesa	Spain	Racimal	Spain
Changlot Real	Spain	Genovesa	Spain	Sevillana de Abla	Spain
Cornicabra de Mérida	Spain	Azougagh	Algeria	Curivell	Spain
Cornicabra de Mérida	Spain	Azougagh	Algeria	Curivell	Spain
Cornicabra de Mérida	Spain	Sofiana	Algeria	Verdial de Vélez-Málaga	Spain
Corralones de Andujar-790	Spain	Grosal de Cieza	Spain	Limoncillo	Spain
Corralones de Andujar-790	Spain	Escarabajuelo de Posadas	Spain	Limoncillo	Spain
Corralones de Andujar-790	Spain	Escarabajuelo de Posadas	Spain	Limoncillo	Spain
Corralones de Andujar-790	Spain	Grosal de Cieza	Spain	Limoncillo	Spain
Corralones de Andujar-790	Spain	Escarabajuelo de Posadas	Spain	Limoncillo	Spain
Corralones de Andujar-790	Spain	Escarabajuelo de Posadas	Spain	Limoncillo	Spain
Curivell	Spain	Sic_52	Sicily	Cornicabra de Mérida	Spain
Curivell	Spain	Sic_52	Sicily	Cornicabra de Mérida	Spain
Curivell	Spain	Sic_52	Sicily	Cornicabra de Mérida	Spain
Erriabe	Algeria	Abeskri	Algeria	Bouchouka	Algeria
Erriabe	Algeria	Abeskri	Algeria	Bouchouka	Algeria
Erriabe	Algeria	Abeskri	Algeria	Bouchouka	Algeria
Erriabe	Algeria	Abeskri	Algeria	Zaituna	Sicily
Erriabe	Algeria	Abeskri	Algeria	Zaituna	Sicily
Escarabajillo	Spain	Escarabajuelo de Posadas	Spain	Hojiblanca	Spain
Escarabajillo	Spain	Grosal de Cieza	Spain	Hojiblanca	Spain
Escarabajillo	Spain	Escarabajuelo de Posadas	Spain	Hojiblanca	Spain
Escarabajuelo de Atarfe	Spain	Acebuchera	Spain	Bodoquera	Spain
Escarabajuelo de Atarfe	Spain	Habichuelero de Grazalema	Spain	Pavo	Spain
Escarabajuelo de Atarfe	Spain	Habichuelero de Grazalema	Spain	Pavo	Spain
Escarabajuelo de Atarfe	Spain	Acebuchera	Spain	Bodoquera	Spain
Escarabajuelo de Atarfe	Spain	Acebuchera	Spain	Bodoquera	Spain
Escarabajuelo de Atarfe	Spain	Habichuelero de Grazalema	Spain	Pavo	Spain
Escarabajuelo de Posadas	Spain	Castellana	Spain	Jabaluna	Spain
Escarabajuelo de Posadas	Spain	Grosal de Cieza	Spain	Jabaluna	Spain
Escarabajuelo de Posadas	Spain	Castellana	Spain	Jabaluna	Spain
Farga	Spain	Figueretes	Spain	Sant'Agatese	Sicily
Farga	Spain	Figueretes	Spain	Sant'Agatese	Sicily
Gerboui	Tunisia	Bouchouk Guergour	Algeria	Sollana	Spain
Gerboui	Tunisia	Sic_17	Sicily	Sollana	Spain
Gerboui	Tunisia	Bouchouk Guergour	Algeria	Sollana	Spain
Gerboui	Tunisia	Sic_17	Sicily	Sollana	Spain
Gordal de Granada	Spain	Jabaluna	Spain	Loaime	Spain
Gordal de Granada	Spain	Jabaluna	Spain	Picual	Spain
Gordal de Granada	Spain	Jabaluna	Spain	Loaime	Spain
Gordal de Granada	Spain	Jabaluna	Spain	Picual	Spain
Gordal de Velez Rubio	Spain	Gordal de Granada	Spain	Sandalio	Spain
Gordal de Velez Rubio	Spain	Alfafara	Spain	Sandalio	Spain
Gordal de Velez Rubio	Spain	Alfafara	Spain	Sandalio	Spain
Grosal Vimbodi	Spain	Sic_16	Sicily	Zaituna	Sicily
Grosal Vimbodi	Spain	Sic_16	Sicily	Zaituna	Sicily
Grosal Vimbodi	Spain	Sic_16	Sicily	Zaituna	Sicily
Grosal de Cieza	Spain	Castellana	Spain	Escarabajuelo de Posadas	Spain
Grosal de Cieza	Spain	Castellana	Spain	Escarabajuelo de Posadas	Spain
Grosal de Cieza	Spain	Alfafara	Spain	Escarabajuelo de Posadas	Spain
Grosal de Cieza	Spain	Alfafara	Spain	Escarabajuelo de Posadas	Spain
Grossanne	France	Meski	Tunisia	Messisni ronde	Algeria
Grossanne	France	Fulla de Salze	Spain	Messisni ronde	Algeria
Grossanne	France	Messisni ronde	Algeria	Messki	Algeria
Grossanne	France	Messisni ronde	Algeria	Messki	Algeria
Grossanne	France	Meski	Tunisia	Messisni ronde	Algeria
Grossanne	France	Fulla de Salze	Spain	Messisni ronde	Algeria
Habichuelero de Grazalema	Spain	Manzanilla de Sevilla	Spain	Mekki Ezzaouia	Algeria
Habichuelero de Grazalema	Spain	Sic_33	Sicily	Mekki Ezzaouia	Algeria
Habichuelero de Grazalema	Spain	Sic_33	Sicily	Mekki Ezzaouia	Algeria
Habichuelero de Grazalema	Spain	Manzanilla de Sevilla	Spain	Mekki Ezzaouia	Algeria
Habichuelero de Grazalema	Spain	Sic_33	Sicily	Mekki Ezzaouia	Algeria
Hamray azzaba	Algeria	Cornezuelo de Jaén	Spain	Jaropo	Spain
Hojiblanca	Spain	Manzanilla de Abla	Spain	RealSevillana	Spain
Hojiblanca	Spain	Manzanilla de Abla	Spain	Sandalio	Spain
Hojiblanca	Spain	Manzanilla de Abla	Spain	RealSevillana	Spain
Hojiblanca	Spain	Manzanilla de Abla	Spain	Sandalio	Spain
Iacona	Sicily	Mollar Basto	Spain	Souidi	Algeria
Iacona	Sicily	Grossanne	France	Souidi	Algeria
Jabaluna	Spain	Escarabajuelo de Posadas	Spain	Ojdeiebre	Spain
Jabaluna	Spain	Gordal de Granada	Spain	Pajarero	Spain
Jabaluna	Spain	Escarabajuelo de Posadas	Spain	Ojdeiebre	Spain
Jaropo	Spain	Pico Limon	Spain	Picudo	Spain
Jaropo	Spain	Pico Limon	Spain	RoyalCazorla	Spain
Jaropo	Spain	Pico Limon	Spain	Picudo	Spain
Jaropo	Spain	Pico Limon	Spain	Picudo	Spain
Jaropo	Spain	Pico Limon	Spain	RoyalCazorla	Spain
Jaropo	Spain	Pico Limon	Spain	Picudo	Spain
Kahlaya	Algeria	Picudo Blanco de Estepa	Spain	Zeletini	Algeria
Kahlaya	Algeria	Sevillana de Abla	Spain	Zeletini	Algeria
Kahlaya	Algeria	Picudo Blanco de Estepa	Spain	Zeletini	Algeria
Khadraya	Algeria	Azboudj Khierane	Algeria	Nocellara del Belice	Sicily
Khadraya	Algeria	Azboudj Khierane	Algeria	Nocellara del Belice	Sicily
Lechin de Granada	Spain	Morrut	Spain	NegrilloCarlota	Spain
Lechin de Granada	Spain	Alameño Blanco	Spain	Morrut	Spain
Lechin de Granada	Spain	Alameño Blanco	Spain	Morrut	Spain
Lechin de Granada	Spain	Morrut	Spain	NegrilloCarlota	Spain
Limoncillo	Spain	Loaime	Spain	VerdialBadajoz	Spain
Limoncillo	Spain	Loaime	Spain	VerdialBadajoz	Spain
Limoncillo	Spain	Carrasquillo	Spain	CorralonAndujar	Spain
Limoncillo	Spain	Loaime	Spain	VerdialBadajoz	Spain
Limoncillo	Spain	Carrasquillo	Spain	CorralonAndujar	Spain
Limoncillo	Spain	Carrasquillo	Spain	Corralones de Andujar-790	Spain
Loaime	Spain	Limoncillo	Spain	Picual	Spain
Loaime	Spain	Limoncillo	Spain	Picual	Spain
Loaime	Spain	Corralones de Andujar-790	Spain	Picual	Spain
Loaime	Spain	Corralones de Andujar-790	Spain	Picual	Spain
Loaime	Spain	Limoncillo	Spain	Picual	Spain
Loaime	Spain	Corralones de Andujar-790	Spain	Picual	Spain
Lucio	Spain	Cerezuela	Spain	Pizzutella	Sicily
Lucio	Spain	Forastera de tortosa	Spain	Pizzutella	Sicily
Lucio	Spain	Cerezuela	Spain	Pizzutella	Sicily
Lumiaru	Sicily	Bouchouika	Algeria	Sofiana	Algeria
Lumiaru	Sicily	Bouchouika	Algeria	Sofiana	Algeria
Lumiaru	Sicily	Cavalieri	Sicily	Sofiana	Algeria
Lumiaru	Sicily	Cavalieri	Sicily	Sofiana	Algeria
Manzanillo de Cabra	Spain	Cacazzara	Sicily	Sofiana	Algeria
Manzanilla de Piedra Buena	Spain	Mekki Ezzaouia	Algeria	Sofiana	Algeria
Manzanilla de Abla	Spain	Escarabajuelo de Atarfe	Spain	Hojiblanca	Spain
Manzanilla de Abla	Spain	Escarabajuelo de Atarfe	Spain	Hojiblanca	Spain
Manzanilla de Abla	Spain	Habichuelero de Grazalema	Spain	Mollar Basto	Spain
Manzanilla de Abla	Spain	Escarabajuelo de Atarfe	Spain	Hojiblanca	Spain
Manzanilla de Abla	Spain	Habichuelero de Grazalema	Spain	Mollar Basto	Spain
Manzanilla Prieta	Spain	Pavo	Spain	Picholine Marocaine	Morocco
Manzanilla Prieta	Spain	Azulejo	Spain	Pavo	Spain
Manzanilla Prieta	Spain	Pavo	Spain	Picholine Marocaine	Morocco
Manzanilla Prieta	Spain	Azulejo	Spain	Pavo	Spain
Manzanillo de Cabra	Spain	Cacazzara	Sicily	Sofiana	Algeria
Manzanilla de Piedra Buena	Spain	Cornicabra de Mérida	Spain	Mekki Ezzaouia	Algeria
Mekki Ezzaouia	Algeria	Nasitana	Sicily	Picudo Blanco de Estepa	Spain
Mekki Ezzaouia	Algeria	Habichuelero de Grazalema	Spain	Nasitana	Sicily
Mekki Ezzaouia	Algeria	Nasitana	Sicily	Picudo Blanco de Estepa	Spain
Menya	Spain	Mandanici	Sicily	Sant'Agatese	Sicily
Mollar Basto	Spain	Sic_33	Sicily	Negrillo redondo	Spain
Mollar Basto	Spain	Manzanilla de Sevilla	Spain	Negrillo redondo	Spain
Mollar Basto	Spain	Hojiblanca	Spain	Salgar Redondo	Spain
Mollar Basto	Spain	Sic_33	Sicily	Negrillo redondo	Spain
Mollar Basto	Spain	Manzanilla de Sevilla	Spain	Negrillo redondo	Spain
Mollar Basto	Spain	Hojiblanca	Spain	Salgar Redondo	Spain
Moresca	Sicily	Sic_34	Sicily	Sabatera	Spain
Moresca	Sicily	Sic_34	Sicily	Hojiblanca	Spain
Morisca	Spain	Redondilla de Grazalema	Spain	Vallanella	Sicily
Morisca	Spain	Redondilla de Grazalema	Spain	Toruno	Spain
Morisca	Spain	Redondilla de Grazalema	Spain	Vallanella	Sicily
Morisca	Spain	Redondilla de Grazalema	Spain	Toruno	Spain
Morisca	Spain	Redondilla de Grazalema	Spain	Toruno	Spain
Morisca	Spain	Redondilla de Grazalema	Spain	Vallanella	Sicily
Morisca	Spain	Redondilla de Grazalema	Spain	Vallanella	Sicily
Nasitana	Sicily	Azougagh	Algeria	Vaneta	Spain
Nasitana	Sicily	Azougagh	Algeria	Meski	Tunisia
Nasitana	Sicily	Azougagh	Algeria	Vaneta	Spain
Negrillo de la Carlota	Spain	AlameBlanco	Spain	Nevado Rizado	Spain
Negrillo de la Carlota	Spain	AlameBlanco	Spain	Nevado Rizado	Spain
Negrillo de la Carlota	Spain	LechinGranada	Spain	Nevado Rizado	Spain
Negrillo redondo	Spain	Picholine Marocaine	Morocco	Varudo	Spain
Negrillo redondo	Spain	Picholine Marocaine	Morocco	Varudo	Spain
Negrillo redondo	Spain	Escarabajillo	Spain	Olivo de Mancha Real	Spain
Nevado Rizado	Spain	Alfafara	Spain	Negrillo de la Carlota	Spain
Nevado Rizado	Spain	Alfafara	Spain	Negrillo de la Carlota	Spain
Nocellara Messinese	Sicily	Morisca de Mancor	Spain	Turdunazza antimosca	Sicily
Nocellara Messinese	Sicily	Morisca de Mancor	Spain	Turdunazza antimosca	Sicily
Nocellara Messinese	Sicily	Morisca de Mancor	Spain	Turdunazza antimosca	Sicily
Nocellara del Belice	Sicily	Cerasuola	Sicily	Khadraya	Algeria
Nocellara del Belice	Sicily	Arroniz	Spain	Khadraya	Algeria
Nocellara del Belice	Sicily	Cerasuola	Sicily	Khadraya	Algeria
Ogliarola Messinese	Sicily	Giarraffa	Sicily	Lumiaru	Sicily
Ogliarola Messinese	Sicily	Giarraffa	Sicily	Lumiaru	Sicily
Ojdeiebre	Spain	Cerezuela	Spain	Jabaluna	Spain
Ojdeiebre	Spain	Jabaluna	Spain	Mekki Ezzaouia	Algeria
Ojo de Liebre	Spain	Jabaluna	Spain	Mekki Ezzaouia	Algeria
KO Kella	Algeria	Bouchouk Lafayette	Algeria	Djbaili	Algeria
Olivo de Maura	Spain	Jabaluna	Spain	Villalonga	Spain
Olivo de Maura	Spain	Jabaluna	Spain	Villalonga	Spain
Olivo de Maura	Spain	Genovesa	Spain	Jabaluna	Spain
Olivo de Maura	Spain	Jabaluna	Spain	Villalonga	Spain
Pajarero	Spain	Argudell	Spain	Jabaluna	Spain
Pajarero	Spain	Jabaluna	Spain	Lucio	Spain
Pavo	Spain	Blilti	Algeria	Manzanilla Prieta	Spain
Pavo	Spain	Giarraffa	Sicily	Manzanilla Prieta	Spain
Pavo	Spain	Blilti	Algeria	Manzanilla Prieta	Spain
Pavo	Spain	Giarraffa	Sicily	Manzanilla Prieta	Spain
Pavo	Spain	Blilti	Algeria	Manzanilla Prieta	Spain
Pavo	Spain	Giarraffa	Sicily	Manzanilla Prieta	Spain
Perafort	Spain	Vaneta	Spain	Zaituna	Sicily
Perafort	Spain	Vaneta	Spain	Zaituna	Sicily
Picholine Marocaine	Morocco	Negrillo redondo	Spain	Picudo	Spain
Picholine Marocaine	Morocco	Acebuchera	Spain	Azulejo	Spain
Picholine Marocaine	Morocco	Acebuchera	Spain	Azulejo	Spain
Picholine Marocaine	Morocco	Negrillo redondo	Spain	Picudo	Spain
Pico Limon	Spain	Hamray azzaba	Algeria	Real Sevillana	Spain
Pico Limon	Spain	Hamray azzaba	Algeria	Manzanilla de Sevilla	Spain
Pico Limon	Spain	Sic_33	Sicily	Hamray azzaba	Algeria
Pico Limon	Spain	Sic_33	Sicily	Hamray azzaba	Algeria
Pico Limon	Spain	Hamray azzaba	Algeria	Real Sevillana	Spain
Pico Limon	Spain	Hamray azzaba	Algeria	ManzanillaSevilla	Spain
Picual	Spain	Loaime	Spain	Redondilla de Logroño	Spain
Picual	Spain	Loaime	Spain	Redondilla de Grazalema	Spain
Picual	Spain	Loaime	Spain	Redondilla de Logroño	Spain
Picual	Spain	Loaime	Spain	Redondilla de Grazalema	Spain
Picual	Spain	Loaime	Spain	Redondilla de Grazalema	Spain
Picual	Spain	Loaime	Spain	Redondilla de Logroño	Spain
Picudo	Spain	Azulejo	Spain	Royal de Cazorla	Spain
Picudo	Spain	Picholine Marocaine	Morocco	Royal de Cazorla	Spain
Picudo	Spain	Azulejo	Spain	Royal de Cazorla	Spain
Picudo Blanco de Estepa	Spain	Cerezuela	Spain	Royal de Cazorla	Spain
Picudo Blanco de Estepa	Spain	Habichuelero de Grazalema	Spain	Royal de Cazorla	Spain
Picudo Blanco de Estepa	Spain	Cerezuela	Spain	Royal de Cazorla	Spain
Pirunara	Sicily	Sic_49	Sicily	Sant'Agatese	Sicily
Pizzutella	Sicily	Ojdeiebre	Spain	Sandalio	Spain
Pizzutella	Sicily	Lucio	Spain	Sandalio	Spain
Racimal	Spain	Cerezuela	Spain	SevillanaAbla	Spain
Racimal	Spain	Cerezuela	Spain	CornicabraJC	Spain
Rapasavo	Spain	Picholine Marocaine	Morocco	Verdello	Sicily
Real Sevillana	Spain	Sic_33	Sicily	Picudo Blanco de Estepa	Spain
Real Sevillana	Spain	Manzanilla de Sevilla	Spain	Picudo Blanco de Estepa	Spain
Redondilla de Grazalema	Spain	Alfafara	Spain	Picual	Spain
Redondilla de Grazalema	Spain	Alfafara	Spain	Picual	Spain
Redondilla de Grazalema	Spain	Alfafara	Spain	Morisca	Spain
Redondilla de Grazalema	Spain	Alfafara	Spain	Morisca	Spain
Redondilla de Logroño	Spain	Sic_31	Sicily	Cañivano Negro	Spain
Redondilla de Logroño	Spain	Sic_31	Sicily	Cañivano Negro	Spain
Redondilla de Logroño	Spain	Sic_31	Sicily	Royal de Cazorla	Spain
Redondilla de Logroño	Spain	Sic_31	Sicily	Cañivano Negro	Spain
Redondilla de Logroño	Spain	Sic_31	Sicily	Cañivano Negro	Spain
Redondilla de Logroño	Spain	Sic_31	Sicily	Royal de Cazorla	Spain
Royal de Calatayud	Spain	Sic_32	Sicily	Arroniz	Spain
Royal de Cazorla	Spain	Picudo	Spain	Picudo Blanco de Estepa	Spain
Royal de Cazorla	Spain	Chorreao de Montefrío	Spain	Picudo	Spain
Royal de Cazorla	Spain	Picudo	Spain	Picudo Blanco de Estepa	Spain
Salgar Redondo	Spain	Manzanilla de Abla	Spain	Royal de Cazorla	Spain
Salgar Redondo	Spain	Manzanilla de Abla	Spain	Picudo	Spain
Sandalio	Spain	Mekki Ezzaouia	Algeria	Verdial de Vélez-Málaga	Spain
Sandalio	Spain	Hojiblanca	Spain	Verdial de Vélez-Málaga	Spain
Sant'Agatese	Sicily	Pirunara	Sicily	Sammartinara	Sicily
Sant'Agatese	Sicily	Sic_49	Sicily	Pirunara	Sicily
Sant'Agatese	Sicily	Pirunara	Sicily	Sammartinara	Sicily
Sevillana de Abla	Spain	Manzanilla de Abla	Spain	Racimal	Spain
Sevillana de Abla	Spain	Jaropo	Spain	Manzanilla de Abla	Spain
Sevillana de Abla	Spain	Jaropo	Spain	Manzanilla de Abla	Spain
Sevillenca	Spain	Escarabajuelo de Atarfe	Spain	Patronet	Spain
Sevillenca	Spain	Patronet	Spain	Pizzutella	Sicily
Sevillenca	Spain	Escarabajuelo de Atarfe	Spain	Patronet	Spain
Sevillenca	Spain	Patronet	Spain	Pizzutella	Sicily
Sic_8	Sicily	Sic_46	Sicily	Lumiaru	Sicily
Sic_8	Sicily	Sic_46	Sicily	Lumiaru	Sicily
Sic_15	Sicily	Sic_40	Sicily	Sic_48	Sicily
Sic_15	Sicily	Sic_40	Sicily	Sic_48	Sicily
Sic_15	Sicily	Sic_42	Sicily	Sic_48	Sicily
Sic_16	Sicily	Azulejo	Spain	Patrinostraru	Sicily
Sic_16	Sicily	Sic_50	Sicily	Patrinostraru	Sicily
Sic_16	Sicily	Azulejo	Spain	Patrinostraru	Sicily
Sic_16	Sicily	Sic_50	Sicily	Patrinostraru	Sicily
Sic_16	Sicily	Azulejo	Spain	Patrinostraru	Sicily
Sic_17	Sicily	Aghenfas	Algeria	Nocellara Nissena	Sicily
Sic_17	Sicily	Aghenfas	Algeria	Nocellara Nissena	Sicily
Sic_17	Sicily	Moresca	Sicily	Nocellara Nissena	Sicily
Sic_17	Sicily	Moresca	Sicily	Nocellara Nissena	Sicily
Sic_23	Sicily	Fulla de Salze	Spain	Sofiana	Algeria
Sic_30	Sicily	Salgar Redondo	Spain	Tounchi	Algeria
Sic_30	Sicily	Salgar Redondo	Spain	Tounchi	Algeria
Sic_34	Sicily	Giarraffa	Sicily	Moresca	Sicily
Sic_34	Sicily	Aghenfas	Algeria	Arroniz	Spain
Sic_34	Sicily	Aghenfas	Algeria	Arroniz	Spain
Sic_34	Sicily	Giarraffa	Sicily	Moresca	Sicily
Sic_34	Sicily	Giarraffa	Sicily	Moresca	Sicily
Sic_36	Sicily	Erbano	Sicily	Verdiell	Spain
Sic_36	Sicily	Erbano	Sicily	Verdiell	Spain
Sic_42	Sicily	Sic_40	Sicily	Ouslati	Tunisia
Sic_42	Sicily	Sic_15	Sicily	Ouslati	Tunisia
Sic_42	Sicily	Minna di Vacca	Sicily	Nocellara Etnea	Sicily
Sollana	Spain	Azulejo	Spain	Gerboui	Tunisia
Sollana	Spain	Escarabajuelo de Atarfe	Spain	Gerboui	Tunisia
Sollana	Spain	Escarabajuelo de Atarfe	Spain	Gerboui	Tunisia
Sollana	Spain	Azulejo	Spain	Gerboui	Tunisia
Toruno	Spain	Cañivano Negro	Spain	Pizzutella	Sicily
Toruno	Spain	Cañivano Negro	Spain	Pizzutella	Sicily
Toruno	Spain	Pizzutella	Sicily	Salgar Redondo	Spain
Toruno	Spain	Pizzutella	Sicily	Salgar Redondo	Spain
Tounchi	Algeria	Sic_17	Sicily	Djbaili	Algeria
Tounchi	Algeria	Bouchouk Guergour	Algeria	Djbaili	Algeria
Tounchi	Algeria	Bouchouk Guergour	Algeria	Djbaili	Algeria
Tounchi	Algeria	Sic_17	Sicily	Djbaili	Algeria
Turdunazza antimosca	Sicily	Bodoquera	Spain	Nocellara Messinese	Sicily
Turdunazza antimosca	Sicily	Bodoquera	Spain	Nocellara Messinese	Sicily
Turdunazza antimosca	Sicily	Lumiaru	Sicily	Nocellara Messinese	Sicily
Turdunazza antimosca	Sicily	Bodoquera	Spain	Nocellara Messinese	Sicily
Turdunazza antimosca	Sicily	Lumiaru	Sicily	Nocellara Messinese	Sicily
Turdunazza antimosca	Sicily	Lumiaru	Sicily	Nocellara Messinese	Sicily
Vallanella	Sicily	Morisca	Spain	Redondilla de Logroño	Spain
Vallanella	Sicily	Cañivano Negro	Spain	Sofiana	Algeria
Vallanella	Sicily	Morisca	Spain	Redondilla de Logroño	Spain
Vallanella	Sicily	Morisca	Spain	Redondilla de Logroño	Spain
Vallanella	Sicily	Cañivano Negro	Spain	Sofiana	Algeria
Vaneta	Spain	Arbosana	Spain	Toruno	Spain
Vaneta	Spain	Arbosana	Spain	Lucio	Spain
Vaneta	Spain	Arbosana	Spain	Toruno	Spain
Varudo	Spain	Giarraffa	Sicily	Verdial de Badajoz	Spain
Varudo	Spain	Corralones de Andujar-790	Spain	Giarraffa	Sicily
Varudo	Spain	Giarraffa	Sicily	Verdial de Badajoz	Spain
Varudo	Spain	CorralonAndujar	Spain	Giarraffa	Sicily
Varudo	Spain	Giarraffa	Sicily	Verdial de Badajoz	Spain
Varudo	Spain	Corralones de Andujar-790	Spain	Giarraffa	Sicily
Verdale	France	Sic_16	Sicily	Negrillo redondo	Spain
Verdale	France	Sic_16	Sicily	Picholine Marocaine	Morocco
Verdale	France	Sic_16	Sicily	Negrillo redondo	Spain
Verdale	France	Sic_16	Sicily	Picholine Marocaine	Morocco
Verdale	France	Sic_16	Sicily	Negrillo redondo	Spain
Verdial de Vélez-Málaga	Spain	Argudell	Spain	Sandalio	Spain
Zaituna	Sicily	Arbosana	Spain	Grosal Vimbodi	Spain
Zaituna	Sicily	Arbosana	Spain	Grosal Vimbodi	Spain
Zaituna	Sicily	Arbosana	Spain	Ferkani Ezzaouia	Algeria
