# Supplementary material for: Algerian Olive Germplasm and Its Relationships with the Central-Western Mediterranean Varieties Contributes to Clarify Cultivated Olive Diversification
Source: Plants (Basel). 2021 Apr 1;10(4):678. doi: 10.3390/plants10040678 (PMC8066573; doi:10.3390/plants10040678)
Supplement: Supplementary file 1 [file plants-10-00678-s001.zip › SupplementaryMaterial/TABLES1.xlsx]

## Sheet: Foglio1
			Table S1 Size and frequency of alleles for the 12 SSR loci detected in the 119 olive accessions.In bold are shown private alleles
			Locus	Size and allele frequencies
			GAPU71b	121	124	127	130	137	144	147
				0.139	0.180	0.316	0.127	0.008	0.217	0.012
			DCA18	167	169	171	173	175	177	179	181	183	185	187	189
				0.009	0.036	0.126	0.144	0.077	0.167	0.149	0.081	0.023	0.113	0.072	0.005
			DCA3	228	230	232	235	237	239	241	243	245	249	251	253	255	257
				0.008	0.008	0.176	0.016	0.016	0.217	0.008	0.156	0.078	0.160	0.004	0.135	0.008	0.008
			DCA8	119	125	127	129	131	133	135	137	139	141	143	145	147	155	157	159
				0.008	0.004	0.097	0.034	0.017	0.176	0.029	0.118	0.265	0.202	0.025	0.008	0.004	0.004	0.004	0.004
			DCA5	192	194	196	198	200	202	206	208	210	212	214	216	218	222
				0.004	0.096	0.017	0.058	0.029	0.021	0.529	0.104	0.067	0.046	0.004	0.013	0.008	0.004
			OLEST14	268	272	274	276	278	287	289	290	293	296	299	305	308
				0.008	0.008	0.042	0.059	0.025	0.021	0.004	0.290	0.004	0.160	0.168	0.004	0.206
			UDO15	100	103	105	107	109	113	117	119	121	123
				0.196	0.442	0.029	0.217	0.008	0.004	0.021	0.017	0.050	0.017
			UDO12	150	153	155	157	160	162	164	166
				0.042	0.004	0.492	0.038	0.054	0.004	0.108	0.258
			EMO90	186	188	190	192	194	198	202
				0.097	0.496	0.092	0.013	0.261	0.038	0.004
			DCA11	130	132	135	137	139	141	143	149	151	153	155	163
				0.013	0.134	0.004	0.029	0.088	0.013	0.357	0.294	0.004	0.034	0.017	0.013
			OLEST23	203	207	210	212	216	222
				0.008	0.213	0.321	0.013	0.229	0.217
			OLEST 7	260	263	266	269	272	275	278	281
				0.120	0.264	0.240	0.223	0.054	0.091	0.004	0.004
