# Supplementary material for: Algerian Olive Germplasm and Its Relationships with the Central-Western Mediterranean Varieties Contributes to Clarify Cultivated Olive Diversification
Source: Plants (Basel). 2021 Apr 1;10(4):678. doi: 10.3390/plants10040678 (PMC8066573; doi:10.3390/plants10040678)
Supplement: Supplementary file 1 [file plants-10-00678-s001.zip › SupplementaryMaterial/TABLES2.xlsx]

## Sheet: Foglio1
Table S2. Molecular profiles of the Central-Western Mediterranean olive accessions
Code		Accessions	Provenience	gapu71b		dca18		dca3		dca5		emo90		dca8		udo15		udo12		dca11a		olest14		olest23		olest7
1		Sic_1	Sicily	127	144	171	181	245	255	206	212	188	188	139	147	103	103	155	155	127	127	n.d	n.d	216	216	263	266
2		Sic_2	Sicily	124	144	177	179	237	243	198	206	188	194	137	143	164	164	107	107	132	132	n.d	n.d	210	216	269	269
3		Sic_3	Sicily	121	127	171	177	243	253	206	206	186	188	133	139	155	155	100	107	143	153	290	290	216	216	263	269
4		Sic_4	Sicily	121	144	n.d	n.d	249	253	206	206	188	188	139	145	100	100	155	164	143	153	276	308	216	222	263	269
5		Sic_5	Sicily	124	144	n.d	n.d	232	245	200	206	n.d	n.d	137	139	n.d	n.d	107	107	149	149	290	290	210	216	n.d	n.d
6		Sic_6	Sicily	127	130	175	177	232	243	206	206	190	194	135	137	100	107	n.d	n.d	161	163	290	290	216	222	269	269
7		Sic_7	Sicily	130	144	173	173	245	249	206	206	188	194	137	139	100	103	n.d	n.d	149	153	n.d	n.d	210	216	272	272
8		Sic_8	Sicily	144	144	171	173	245	253	206	206	186	188	133	139	n.d	n.d	100	107	143	143	290	308	216	222	263	269
9		Sic_9	Sicily	121	127	177	181	239	239	n.d	n.d	186	194	133	133	155	164	103	103	149	163	290	296	210	216	260	266
10		Sic_10	Sicily	121	124	177	179	239	253	n.d	n.d	188	188	139	139	105	107	166	166	143	143	276	276	210	216	263	266
11		Sic_11	Sicily	127	144	177	187	239	249	206	206	186	188	133	141	155	164	107	121	145	145	276	290	203	222	266	275
12		Sic_12	Sicily	121	127	171	181	245	249	206	206	186	188	133	139	155	166	100	107	143	143	290	308	216	216	263	269
13		Sic_13	Sicily	127	144	171	177	232	249	206	208	188	198	133	139	155	166	103	107	143	143	290	308	216	222	263	266
14		Sic_14	Sicily	121	124	173	181	239	253	n.d	n.d	188	194	133	139	155	166	100	103	149	163	296	308	216	216	263	266
15		Sic_15	Sicily	127	144	175	175	232	243	206	216	188	188	139	139	155	155	107	107	145	149	276	299	203	216	260	263
16		Sic_16	Sicily	121	144	177	179	232	253	n.d	n.d	188	194	141	141	103	107	155	166	143	143	n.d	n.d	216	216	266	266
17		Sic_17	Sicily	121	144	171	173	243	245	206	206	186	188	139	139	100	103	155	164	143	143	290	296	207	222	263	263
18		Sic_18	Sicily	124	124	173	173	243	245	202	208	186	198	129	133	166	166	103	107	132	149	290	299	207	212	260	266
19		Sic_19	Sicily	121	127	171	185	232	253	206	206	188	190	137	137	155	155	100	107	143	163	290	290	207	222	263	269
20		Sic_20	Sicily	127	144	171	177	232	243	206	208	186	188	133	139	155	164	103	103	143	143	290	308	203	216	275	275
21		Sic_21	Sicily	121	130	179	185	232	253	202	206	188	194	139	157	103	103	157	166	149	149	290	308	216	222	263	272
22		Sic_22	Sicily	124	130	175	179	232	243	194	202	188	198	133	137	155	166	103	103	149	155	276	290	210	216	266	269
23		Sic_23	Sicily	121	127	171	181	245	249	206	206	186	188	133	139	100	107	155	166	143	163	290	308	216	216	263	269
24		Sic_24	Sicily	124	127	177	181	249	249	198	206	186	188	139	139	103	103	155	160	143	143	290	308	210	216	266	266
25		Sic_25	Sicily	124	144	169	179	232	243	202	206	188	194	141	167	157	166	103	103	143	143	276	290	207	210	266	269
26		Sic_26	Sicily	127	127	179	185	239	245	198	206	186	188	133	133	157	164	103	103	130	149	290	299	203	210	260	269
27		Sic_27	Sicily	130	144	173	175	243	249	202	206	188	188	139	139	155	164	107	107	132	149	296	302	210	216	260	263
28		Sic_28	Sicily	127	144	181	185	232	249	206	206	188	188	127	139	123	123	155	160	143	149	299	308	216	216	263	266
29		Sic_29	Sicily	130	144	183	187	239	249	206	208	188	188	139	139	100	100	155	157	143	163	290	299	210	216	263	272
30		Sic_30	Sicily	121	144	173	181	243	249	206	206	188	194	141	141	100	103	155	166	143	163	296	308	207	216	263	269
31		Sic_31	Sicily	121	130	171	179	243	249	206	206	188	198	139	141	103	103	155	157	137	137	296	308	216	222	260	263
32		Sic_32	Sicily	130	144	173	177	245	249	206	206	194	198	133	141	107	107	164	166	143	143	290	308	216	216	266	266
33		Sic_33	Sicily	124	144	173	181	245	253	206	206	188	190	141	141	103	103	155	155	143	163	296	308	207	222	263	266
34		Sic_34	Sicily	144	144	173	185	245	253	206	206	186	188	133	139	100	107	155	164	143	143	290	308	216	222	263	269
35		Sic_35	Sicily	139	144	173	177	243	249	206	206	188	194	139	141	155	166	100	100	n.d	n.d	276	308	216	216	263	266
36		Sic_36	Sicily	124	144	173	187	239	243	202	206	188	194	141	143	100	100	155	166	132	149	276	276	210	222	260	263
37		Sic_37	Sicily	127	127	171	181	243	253	202	206	186	188	133	137	164	164	107	107	143	143	276	290	216	216	269	269
38		Sic_38	Sicily	124	144	171	181	232	253	202	206	188	194	139	141	155	166	100	103	132	132	287	308	210	222	263	266
39		Sic_39	Sicily	121	127	171	177	243	253	206	206	186	188	133	141	155	164	100	107	143	149	290	296	216	216	260	266
40		Sic_40	Sicily	130	144	173	177	232	243	202	206	188	188	139	139	155	157	100	107	132	149	276	296	210	216	260	263
41		Sic_41	Sicily	130	144	173	177	232	243	202	206	188	188	139	155	155	157	107	107	132	149	276	296	210	216	260	263
42		Sic_42	Sicily	130	144	173	175	232	243	202	206	188	188	139	139	155	155	107	107	132	149	276	276	210	216	268	263
43		Sic_43	Sicily	127	144	173	177	243	249	206	206	186	188	133	139	100	107	155	166	139	149	290	308	207	222	263	269
44		Sic_44	Sicily	121	127	171	177	243	253	206	206	186	188	133	139	155	164	100	107	139	149	290	296	216	216	263	269
45		Sic_45	Sicily	130	144	173	175	232	243	202	206	188	188	139	159	155	157	100	100	132	149	276	296	210	216	260	263
46		Sic_46	Sicily	121	144	173	181	245	249	206	206	186	188	133	139	155	166	100	103	139	149	290	290	207	216	263	269
47		Sic_47	Sicily	130	144	177	179	243	253	200	206	186	194	133	139	103	107	155	166	149	149	296	308	216	216	263	275
48		Sic_48	Sicily	127	127	175	177	232	243	206	214	188	188	139	141	155	157	107	107	145	149	276	299	203	216	260	263
49		Sic_49	Sicily	124	127	175	177	232	245	206	206	186	188	133	133	157	166	103	103	143	149	290	290	210	216	260	269
50		Sic_50	Sicily	121	130	177	179	249	253	194	206	188	194	141	167	103	103	155	166	139	149	296	308	216	216	263	266
51		Sic_51	Sicily	130	144	175	179	232	253	202	206	188	194	139	141	157	166	107	107	132	132	296	296	216	216	263	266
52		Sic_52	Sicily	121	144	177	185	249	253	n.d	n.d	186	188	139	155	100	100	155	155	139	139	272	290	216	222	263	263
1		Abunara	CREA-OFA collection	124	144	175	177	245	249	206	208	188	198	133	139	103	121	155	166	149	149	290	308	203	222	263	266
2		Aitana	CREA-OFA collection	127	144	175	177	245	249	206	208	186	194	133	141	164	166	115	115	143	149	276	290	216	222	266	269
3		Barilari	CREA-OFA collection	127	144	171	185	243	253	206	206	186	188	133	139	155	164	100	107	143	143	296	308	216	216	263	269
4		Bottone di Gallo	CREA-OFA collection	124	144	173	177	239	243	198	206	188	194	129	141	155	166	100	107	132	149	278	302	210	222	266	272
5		Brandofino	CREA-OFA collection	130	144	173	177	232	249	206	206	188	194	137	139	100	103	155	166	149	163	290	290	216	216	263	269
6		Buscionetto	CREA-OFA collection	121	130	177	179	239	253	194	206	188	194	139	141	155	166	103	103	149	149	296	308	216	216	263	269
7		Cacaredda	CREA-OFA collection	127	144	173	177	232	249	206	206	186	188	133	139	103	107	155	164	149	149	276	290	203	222	266	269
8		Cacaridduni	CREA-OFA collection	124	144	175	177	232	249	206	206	188	198	133	139	155	166	107	121	149	149	276	290	203	216	263	269
9		Cacazzara	CREA-OFA collection	124	127	173	179	243	245	202	206	188	198	133	137	n.d	n.d	n.d	n.d	n.d	n.d	n.d	n.d	n.d	n.d	n.d	n.d
10		Calatina	CREA-OFA collection	124	127	177	181	239	249	206	206	186	186	141	141	103	103	164	164	143	143	290	296	222	222	260	263
11		Castricianella Rapparina	CREA-OFA collection	127	144	171	175	232	245	198	206	188	188	139	141	103	103	157	160	127	130	296	299	203	216	260	263
12		Cavalieri	CREA-OFA collection	121	127	171	177	232	243	206	214	186	186	133	133	157	164	107	107	143	143	296	296	216	216	263	269
13		Cerasuola	CREA-OFA collection	130	144	173	175	243	249	202	206	188	188	139	139	107	107	155	157	132	149	276	296	210	216	260	263
14		Crastu	CREA-OFA collection	121	127	171	187	243	243	206	206	186	194	133	141	164	166	107	107	132	163	296	296	216	222	263	269
15		Demoniata	CREA-OFA collection	144	144	179	185	243	249	206	206	186	188	129	139	100	107	157	164	143	143	296	299	216	222	266	275
16		Erbano	CREA-OFA collection	124	144	177	187	239	243	206	214	188	194	131	141	n.d	n.d	n.d	n.d	n.d	n.d	n.d	n.d	n.d	n.d	n.d	n.d
17		Giarraffa	CREA-OFA collection	121	144	177	185	249	253	206	206	188	188	139	139	100	100	155	155	163	163	290	308	216	222	263	263
18		Grossolana	CREA-OFA collection	124	127	171	177	232	245	206	208	186	198	131	133	164	166	103	121	143	149	290	290	203	216	266	269
19		Iacona	CREA-OFA collection	124	144	171	173	232	249	206	208	186	188	133	139	107	121	155	164	149	149	276	290	216	222	263	269
20		Lumiaru	CREA-OFA collection	127	144	171	179	243	253	206	206	186	188	133	139	n.d	n.d	n.d	n.d	n.d	n.d	n.d	n.d	n.d	n.d	n.d	n.d
21		Mandanici	CREA-OFA collection	124	127	177	187	232	239	194	200	188	194	127	137	157	166	103	103	143	149	290	299	207	210	n.d	n.d
22		Manna	CREA-OFA collection	127	144	179	183	243	253	206	208	188	194	139	139	155	166	100	107	n.d	n.d	276	290	207	222	263	266
23		Mantonica	CREA-OFA collection	124	127	171	179	232	245	206	208	186	198	133	133	164	166	103	121	143	149	290	290	203	216	266	269
24		Minna di Vacca	CREA-OFA collection	127	144	171	173	232	249	206	208	186	188	133	139	103	107	155	164	143	149	290	308	203	222	263	266
25		Minuta	CREA-OFA collection	121	127	175	181	239	255	194	198	188	194	133	133	157	166	103	103	149	149	299	308	210	216	260	266
26		Monaca	CREA-OFA collection	121	127	175	181	239	253	194	198	188	194	133	157	n.d	n.d	n.d	n.d	149	149	n.d	n.d	n.d	n.d	n.d	n.d
27		Moresca	CREA-OFA collection	124	144	173	181	245	249	206	206	186	188	133	139	100	103	155	164	n.d	n.d	290	308	207	216	263	269
28		Murtiddara	CREA-OFA collection	144	144	169	173	239	243	194	206	194	194	139	139	166	166	103	103	143	143	276	276	210	222	263	266
29		Nasitana Frutto Grosso	CREA-OFA collection	121	127	173	177	239	253	206	206	186	188	139	139	103	103	155	164	149	163	296	299	210	216	260	263
30		Nerba	CREA-OFA collection	121	144	173	181	245	249	194	206	186	188	133	139	155	164	100	103	143	149	290	308	216	216	263	269
31		NerbaCatanese	CREA-OFA collection	121	144	173	181	245	249	206	206	186	188	133	139	155	164	100	103	143	149	290	308	207	216	263	269
32		Nocellara del Belice	CREA-OFA collection	144	144	173	177	243	249	206	206	188	194	139	141	107	107	155	166	149	149	276	308	216	222	263	266
33		Nocellara Etnea	CREA-OFA collection	127	144	171	177	243	249	206	206	188	194	133	139	100	103	n.d	n.d	143	163	290	296	207	222	263	269
34		Nocellara messinese	CREA-OFA collection	127	144	179	183	243	253	206	208	188	194	137	139	100	107	155	155	n.d	n.d	302	302	207	222	263	266
35		Nocellara Nissena	CREA-OFA collection	121	127	171	181	243	249	206	206	186	188	139	139	103	103	155	164	n.d	n.d	296	308	216	222	263	269
36		Ogliarola messinese	CREA-OFA collection	121	127	171	177	243	253	206	206	186	188	133	139	100	107	155	164	163	163	290	296	216	216	263	269
37		OlivodiCastiglione	CREA-OFA collection	121	144	173	181	245	249	192	206	186	188	133	139	155	164	100	103	132	132	290	308	207	216	263	269
38		Passulunara	CREA-OFA collection	124	144	171	173	232	243	206	208	186	188	133	139	155	166	103	107	143	149	276	287	216	222	263	269
39		Patrinostraru	CREA-OFA collection	130	144	175	179	232	253	202	206	188	194	139	141	107	107	157	166	132	132	296	296	216	216	263	266
40		Pidicuddara	CREA-OFA collection	124	144	175	177	232	243	200	206	188	192	141	155	155	155	107	107	143	143	296	308	207	216	266	275
41		Pirunara	CREA-OFA collection	124	127	171	177	232	245	206	208	186	198	131	133	164	166	103	121	143	149	290	290	203	216	266	269
42		Pizzo di corvo	CREA-OFA collection	121	144	177	185	249	253	206	206	188	188	137	139	155	155	100	100	n.d	n.d	290	308	216	222	263	263
43		Pizzutella	CREA-OFA collection	121	127	173	177	239	239	206	206	188	188	139	139	103	103	155	155	149	163	299	308	203	216	266	269
44		Sammartinara	CREA-OFA collection	127	144	171	173	232	243	206	206	194	198	133	141	166	166	103	103	143	143	290	308	216	222	266	266
45		Sant'Agatese	CREA-OFA collection	124	127	171	177	232	245	206	208	186	198	133	133	164	166	103	121	143	149	290	290	203	216	266	269
46		Tunnulidda	CREA-OFA collection	127	144	173	177	232	249	206	206	186	188	133	139	155	164	103	107	147	149	276	290	203	222	266	269
47		Turdunazza antimosca	CREA-OFA collection	127	147	179	183	243	253	206	208	186	188	137	139	n.d	n.d	n.d	n.d	n.d	n.d	n.d	n.d	n.d	n.d	n.d	n.d
48		Vaddara	CREA-OFA collection	121	127	175	181	239	253	194	198	188	194	133	157	n.d	n.d	n.d	n.d	149	149	n.d	n.d	n.d	n.d	n.d	n.d
49		Vallanella	CREA-OFA collection	121	130	177	179	245	249	206	206	188	190	139	141	n.d	n.d	n.d	n.d	n.d	n.d	n.d	n.d	n.d	n.d	n.d	n.d
50		Verdello	CREA-OFA collection	124	127	175	181	232	253	198	206	188	188	139	151	155	157	103	103	143	143	290	308	210	216	266	266
51		Zaituna	CREA-OFA collection	124	144	179	181	232	243	206	206	186	190	133	141	n.d	n.d	n.d	n.d	n.d	n.d	n.d	n.d	n.d	n.d	n.d	n.d
1		Abani	Algeria	127	144	181	185	239	249	198	206	194	194	127	137	100	100	150	155	132	132	299	308	210	222	269	275
2		Abani Ezzaouia	Algeria	127	144	181	185	239	249	198	206	194	194	127	137	123	123	155	155	132	132	299	308	210	222	269	275
3		Aberkane	Algeria	130	144	n.d	n.d	245	253	206	206	186	188	133	139	100	103	155	164	149	149	274	290	207	222	263	266
4		Abeskri	Algeria	124	127	177	185	232	249	206	206	188	190	131	141	107	107	166	166	149	155	296	296	210	222	266	275
5		Aeleh	Algeria	127	144	181	185	239	249	198	206	194	194	127	137	123	123	155	155	132	132	299	308	210	222	269	275
6		Afrhi	Algeria	130	144	173	175	232	253	200	206	188	188	129	139	100	100	150	155	137	143	296	296	207	216	263	275
7		Aghchren	Algeria	130	144	n.d	n.d	245	253	206	206	186	188	133	139	100	103	155	164	143	149	274	290	207	222	263	266
8		Aghchren d’El Ousseur	Algeria	121	127	n.d	n.d	235	253	200	208	188	194	133	139	103	103	155	155	143	149	290	308	210	216	272	272
9		Aghchren de Titest	Algeria	121	130	173	179	239	253	206	206	188	190	139	141	100	100	150	155	143	163	296	308	207	216	263	266
10		Aghenfas	Algeria	130	144	173	185	245	253	206	206	186	188	133	139	100	103	155	164	132	149	276	290	207	222	263	266
11		Agrarez	Algeria	121	127	177	185	245	249	206	206	188	194	139	141	103	103	155	166	149	163	290	308	207	222	263	269
12		Aguenaou	Algeria	121	127	177	185	245	249	206	206	188	194	139	141	103	103	155	166	149	149	290	308	207	222	263	269
13		Aharoun	Algeria	121	127	171	173	249	253	206	206	186	188	127	133	103	103	150	164	143	143	290	296	216	222	266	266
14		Ahia-ousbaa	Algeria	124	127	177	185	243	249	206	210	190	194	137	141	107	107	155	160	143	149	290	296	212	212	266	266
15		Aimel	Algeria	124	130	179	185	239	243	194	200	188	190	127	137	103	103	155	160	143	149	276	276	207	210	269	275
16		Akerma	Algeria	127	144	173	185	245	249	206	206	186	188	139	141	100	103	155	164	137	139	290	290	216	222	263	266
17		Azat Oukhelfa	Algeria	124	144	175	177	232	249	206	208	188	188	127	133	107	107	155	160	143	149	308	308	210	222	266	272
18		Azeboudj Khierane	Algeria	124	127	175	177	243	249	206	210	188	190	127	141	107	107	166	166	143	143	299	308	207	222	266	272
19		Azeboudj de Biskra	Algeria	144	144	169	171	230	239	198	200	188	194	141	141	103	103	157	160	143	149	290	290	210	216	266	272
20		Azeradj	Algeria	121	127	n.d	n.d	245	249	206	206	188	194	141	141	103	103	155	166	149	149	n.d	n.d	207	222	263	269
21		Azougagh	Algeria	121	127	171	173	239	253	202	206	188	188	127	139	103	103	155	160	139	139	299	308	210	216	263	266
22		Balbal beni tamou	Algeria	121	144	n.d	n.d	249	253	206	206	188	188	n.d	n.d	100	100	155	155	143	143	290	308	216	222	272	281
23		Balbale	Algeria	121	127	171	185	232	253	206	208	188	194	133	139	100	103	150	155	143	153	290	308	207	222	263	269
24		Balbale Azzaba	Algeria	121	144	177	187	249	253	206	206	188	188	139	141	100	100	155	155	139	149	290	308	216	222	263	263
25		Balbale fin	Algeria	127	144	177	187	243	249	206	206	188	188	133	139	100	103	155	164	139	149	290	308	216	222	263	266
26		Balebal bouterdjil	Algeria	121	127	169	171	232	253	206	208	188	194	133	139	100	107	155	155	141	143	290	308	207	222	263	269
27		Ballouti	Algeria	124	127	171	173	245	257	198	208	188	198	133	143	119	121	164	166	143	149	290	290	203	210	260	266
28		Ballouti Amzel	Algeria	124	127	171	173	245	257	198	208	188	198	133	143	119	121	166	166	143	149	290	290	203	210	260	266
29		Barouni	Algeria	121	127	171	185	232	253	206	208	188	194	133	139	100	107	155	155	143	153	290	308	207	222	263	269
30		Beskri	Algeria	127	127	171	177	232	245	206	206	188	198	133	139	103	103	155	155	137	149	290	290	210	216	263	269
31		Bessbassi	Algeria	121	127	171	185	232	253	206	208	188	194	133	139	100	107	155	166	130	137	290	308	207	222	263	269
32		Blanquette	Algeria	121	127	175	179	232	239	194	206	192	194	135	139	119	121	157	166	143	149	299	308	210	216	260	263
33		Blanquette de Gastu	Algeria	121	127	175	179	232	239	194	206	192	194	133	139	121	121	166	166	143	149	299	308	210	216	260	263
34		Blanquette de Guelma	Algeria	121	127	n.d	n.d	232	239	206	206	194	194	129	139	121	121	166	166	143	149	299	308	210	216	260	263
35		Blilti	Algeria	121	144	177	187	249	253	206	206	188	188	139	141	100	100	155	155	139	149	290	308	216	222	263	263
36		Bouchouika	Algeria	127	127	171	173	239	243	206	206	186	188	133	133	103	103	155	164	143	153	290	290	210	216	263	269
37		Bouchouk Guergour	Algeria	127	144	171	173	243	249	206	206	186	188	133	139	100	103	155	155	143	143	274	290	216	222	263	266
38		Bouchouk Lafayette	Algeria	127	144	173	185	243	249	206	206	186	188	133	139	100	103	155	164	130	137	276	290	216	222	263	266
39		Bouchouk Soummam	Algeria	130	144	173	185	245	253	206	206	186	188	133	139	100	103	155	164	149	149	276	290	207	222	263	266
40		Bouchouka	Algeria	127	144	177	179	243	249	194	206	188	188	139	141	107	107	155	155	143	143	296	305	207	222	263	266
41		Boughenfous	Algeria	124	144	n.d	n.d	232	239	198	208	188	188	127	139	117	117	150	155	132	143	299	308	210	222	263	275
42		Bouguenfou	Algeria	124	144	181	185	232	239	198	208	188	188	127	139	113	117	155	155	132	132	299	308	210	222	263	275
43		Bouichret	Algeria	127	127	175	177	249	253	202	206	188	194	139	141	103	103	166	166	139	163	290	296	207	216	263	269
44		Boukaila	Algeria	124	130	169	171	232	243	194	212	188	190	133	141	107	107	155	155	143	149	296	299	207	210	266	275
45		Boukehile	Algeria	127	130	179	181	241	243	194	210	188	190	135	141	105	107	155	155	143	143	296	299	207	210	266	275
46		Boumguergueb	Algeria	121	130	171	173	239	249	206	206	188	188	139	143	100	103	150	160	141	143	290	308	216	216	263	266
47		Bourghoud	Algeria	124	144	181	183	243	243	196	206	188	188	139	139	103	103	164	164	132	132	290	299	210	216	263	275
48		Bouricha	Algeria	124	130	175	177	232	245	206	212	186	188	127	133	103	103	150	160	132	139	293	296	210	216	266	269
49		Bouricha Essabt	Algeria	124	130	169	179	239	249	206	212	194	194	137	143	103	103	166	166	143	143	299	299	210	216	266	269
50		Bourriche	Algeria	124	144	175	177	232	232	206	210	188	194	139	141	103	103	155	155	137	149	296	299	210	216	266	269
51		Bourriche Bouterdjil	Algeria	124	144	177	187	232	232	206	210	188	194	141	147	103	103	166	166	139	149	296	299	210	216	266	269
52		Chemlal	Algeria	121	127	173	175	239	249	202	206	188	188	127	139	103	103	155	160	139	139	276	278	210	216	263	266
53		Chemlali	Algeria	124	144	171	177	239	239	194	202	188	194	137	137	107	107	166	166	143	143	274	278	207	210	269	281
54		Cheteoui	Algeria	127	127	181	189	243	243	198	212	188	188	129	129	107	107	155	155	132	132	274	299	207	210	260	275
55		Derdi	Algeria	124	130	169	179	239	249	206	212	188	194	137	143	103	103	166	166	143	149	287	308	210	216	266	269
56		Djbaili	Algeria	124	130	179	187	239	243	194	210	188	194	129	141	103	103	166	166	143	149	287	296	207	210	260	266
57		Erriabe	Algeria	124	127	179	185	243	249	206	206	188	190	131	141	107	107	155	166	149	155	290	296	207	210	266	275
58		Ferdel	Algeria	121	127	171	185	232	253	206	208	188	194	133	139	100	107	155	166	143	143	290	308	207	222	263	269
59		Ferkani	Algeria	124	130	177	179	232	243	194	206	190	202	133	141	107	107	155	166	149	149	290	308	207	210	266	278
60		Ferkani Ezzaouia	Algeria	124	130	177	179	232	243	194	206	190	198	133	141	105	107	155	166	149	155	296	299	207	210	266	266
61		Ferkani Khierane	Algeria	144	144	179	179	232	232	206	208	186	188	131	137	103	103	166	166	149	149	290	296	207	222	269	275
62		Gelb al faroudje	Algeria	124	144	177	179	237	243	198	206	188	194	137	143	105	107	164	166	132	132	276	299	210	216	269	269
63		Gerboua	Algeria	121	127	175	179	239	253	194	206	194	194	135	139	103	103	155	155	143	149	299	308	210	216	263	269
64		Gherbi	Algeria	127	144	173	187	243	249	206	206	186	188	133	139	100	103	155	155	132	132	274	290	216	222	263	266
65		Gherbi Tounsi	Algeria	127	144	173	187	239	239	196	206	188	194	127	127	107	107	166	166	139	149	274	290	207	210	269	269
66		Ghreb	Algeria	121	127	171	185	232	253	206	208	188	194	133	139	100	107	155	166	130	132	290	308	207	222	263	269
67		Ghreb lisse	Algeria	124	144	175	177	243	253	198	206	188	194	137	139	107	107	155	155	132	132	290	299	210	210	263	269
68		Ghreb longue	Algeria	130	144	173	185	245	253	206	206	186	188	133	139	100	103	155	155	149	149	274	290	208	222	266	266
69		Grosse du Hamma	Algeria	121	144	177	177	249	253	206	206	188	188	139	141	100	100	155	155	143	143	290	308	216	222	263	263
70		Hamra	Algeria	127	130	179	181	243	243	194	212	188	190	137	141	107	107	155	155	143	143	296	299	207	210	266	275
71		Hamra agarou	Algeria	124	130	179	187	239	243	194	210	188	194	129	141	103	103	166	166	143	149	287	296	207	210	260	266
72		Hamraoui bouterdjil	Algeria	127	144	179	187	239	239	196	206	188	194	127	137	107	107	166	166	153	153	290	299	207	210	269	269
73		Hamraoui ghatsa	Algeria	127	144	179	187	239	239	196	206	188	194	127	137	107	107	155	166	153	153	290	308	207	210	269	269
74		Hamraoui touil	Algeria	127	130	179	181	241	243	194	212	188	190	135	141	105	107	155	155	143	143	296	299	207	210	266	275
75		Hamray azzaba	Algeria	124	127	173	177	243	245	206	210	190	190	141	141	121	121	155	155	143	143	290	296	210	222	260	266
76		Hamray essabt	Algeria	124	147	175	179	239	253	194	202	188	188	139	155	103	103	153	155	143	143	296	299	210	216	260	269
77		Hamraya	Algeria	127	127	177	185	232	249	206	206	188	188	127	139	107	107	155	157	149	149	296	308	222	222	263	272
78		Kahina	Algeria	127	144	181	183	239	239	206	208	194	194	141	145	103	103	155	155	143	149	290	290	210	210	260	266
79		Kahlaya	Algeria	124	124	171	177	232	249	206	206	188	194	137	141	103	103	155	166	143	149	296	299	210	210	266	272
80		Khadraya	Algeria	127	144	177	185	249	255	206	210	188	194	127	141	107	107	166	166	143	149	276	308	210	222	266	272
81		Limli	Algeria	124	130	175	177	232	245	206	212	186	188	127	133	103	103	164	164	132	132	276	299	210	216	266	272
82		Longue de Miliana	Algeria	121	147	179	179	239	251	192	206	188	190	139	141	100	107	155	155	132	139	274	290	207	212	272	272
83		Mekki	Algeria	124	144	171	171	232	235	206	208	188	194	137	159	103	103	166	166	143	143	296	308	207	216	260	269
84		Mekki Ezzaouia	Algeria	124	127	171	173	239	239	206	210	188	188	139	141	103	103	155	155	143	143	296	299	210	216	260	263
85		Messisni	Algeria	121	127	169	171	232	253	206	206	188	194	133	139	100	107	155	155	143	143	289	308	207	222	263	269
86		Messisni ronde	Algeria	144	144	173	177	249	253	194	194	186	194	137	139	117	117	164	166	149	149	276	290	216	216	266	269
87		Messki	Algeria	127	130	175	177	239	245	206	208	186	188	133	139	103	103	155	164	149	149	290	296	216	216	263	266
88		Neb Djmel	Algeria	124	144	179	181	239	245	206	208	194	198	133	141	103	103	166	166	132	149	290	296	207	210	266	266
89		Neb Djmel Ezzaouia	Algeria	144	144	181	181	239	249	198	208	194	198	133	137	100	100	155	166	132	132	290	308	207	222	266	269
90		Neb Djmel Khierane	Algeria	124	130	171	179	235	255	206	216	188	188	137	141	103	103	155	155	149	155	299	308	210	210	269	269
91		Oum saualef	Algeria	124	144	173	173	239	239	208	210	188	188	127	127	103	103	157	157	137	149	276	278	210	210	275	275
92		Ronde de Miliana	Algeria	121	147	179	185	239	249	206	206	188	190	137	141	100	107	155	160	139	149	276	290	207	222	263	266
93		Rougette	Algeria	121	127	175	179	232	239	194	206	192	194	139	139	121	121	166	166	143	149	299	308	210	216	260	263
94		Rougette de Mitidja	Algeria	124	130	173	177	232	239	206	208	188	188	129	139	107	107	155	155	143	143	296	308	207	216	260	266
95		Selti	Algeria	127	127	173	181	239	249	206	212	186	186	139	139	103	103	164	164	132	132	276	278	210	222	260	263
96		Sigoise	Algeria	121	130	173	179	239	253	206	206	188	190	137	141	100	100	155	160	143	143	287	296	207	216	263	266
97		Sofiana	Algeria	121	144	179	181	249	253	206	206	188	188	139	139	100	100	155	155	141	143	290	308	216	222	263	263
98		Souidi	Algeria	124	144	171	187	232	239	208	216	186	188	133	133	107	107	164	164	139	151	290	296	210	216	269	269
99		Souidi Ezzaouia	Algeria	121	127	171	173	249	253	206	208	188	194	137	137	103	103	155	157	149	149	296	299	210	216	269	275
100		Tabelout	Algeria	124	127	173	179	239	243	200	206	186	188	133	133	103	103	162	164	149	153	290	299	207	210	269	275
101		Takesrit	Algeria	124	130	169	177	232	245	206	212	186	188	127	133	103	103	155	155	132	132	274	299	210	216	n.d.	n.d.
102		Tcober	Algeria	121	127	175	179	232	239	194	206	194	194	125	135	109	109	166	166	143	149	299	308	210	216	260	263
103		Tefah	Algeria	121	144	n.d	n.d	243	253	194	206	188	190	139	141	103	103	155	155	149	149	296	308	207	216	260	263
104		Telthi	Algeria	144	144	173	177	239	243	200	206	194	194	133	141	105	105	155	164	143	143	299	308	210	216	263	266
105		Touchni	Algeria	130	144	173	187	243	243	206	210	188	194	139	141	103	103	155	166	149	149	290	296	207	222	260	263
106		WO Atounsi	Algeria	130	144	173	187	243	243	206	210	188	194	139	141	103	103	155	166	149	149	290	296	260	263	207	222
107		WO Azzaba	Algeria	127	127	177	185	239	253	206	216	188	188	133	157	100	103	155	155	143	143	299	308	210	222	260	269
108		WO Bourghoud 1	Algeria	121	144	169	171	232	232	206	210	188	194	131	133	100	103	155	160	139	139	296	308	207	216	263	269
109		WO Bourghoud 2	Algeria	121	124	181	183	232	232	206	208	188	188	135	139	100	100	150	150	149	149	290	290	216	222	269	269
110		WO Harrouche	Algeria	127	144	181	187	232	249	200	206	188	188	127	139	100	103	155	155	143	143	308	308	210	222	260	263
111		WO Kella	Algeria	127	130	183	187	239	249	194	206	188	194	139	141	103	103	155	164	149	149	290	290	210	222	260	263
112		WO Khierane	Algeria	127	144	173	177	232	243	208	210	190	190	141	141	107	107	155	155	139	139	290	296	210	210	266	269
113		WO Ouled tag	Algeria	127	130	185	187	239	249	206	210	186	194	129	139	103	103	164	166	143	143	276	287	210	222	260	263
114		Zeboudj	Algeria	127	127	173	177	243	245	206	210	190	190	141	141	119	121	155	155	143	143	290	296	210	222	260	266
115		Zeletini	Algeria	124	127	171	173	232	235	198	206	188	194	137	141	103	103	160	166	143	143	290	299	210	222	269	272
116		Zeletini Ezzaouia	Algeria	124	127	n.d	n.d	237	253	198	206	188	194	137	141	103	103	160	166	143	143	290	299	210	222	269	272
117		Zeradj	Algeria	121	127	175	179	232	239	194	206	194	194	135	139	103	103	166	166	143	149	299	308	210	216	260	263
118		Subsp. laperinnei 1	Algeria	137	137	167	183	228	237	214	222	186	198	119	137	100	105	157	157	135	139	278	278	207	207	260	260
119		Subsp. laperinnei 2	Algeria	127	127	167	181	228	237	208	212	198	198	119	137	100	100	155	157	143	143	268	268	207	207	260	260
1	OWGB, Trujillo et al., 2014	Acebuche de Caravaca-800	Spain	124	127	171	175	239	245	202	206	186	188	132	143	121	121	157	164
2	OWGB, Trujillo et al., 2014	Acebuchera	Spain	130	144	171	181	239	253	206	206	188	190	141	143	100	103	155	155
3	OWGB, Trujillo et al., 2014	Alameño Blanco	Spain	121	124	171	181	239	249	206	206	188	188	139	143	103	103	155	157
4	OWGB, Trujillo et al., 2014	Alameño de Cabra	Spain	121	124	173	181	239	255	206	206	188	188	141	141	100	103	155	157
5	OWGB, Trujillo et al., 2014	Alameño de Montilla	Spain	121	124	173	181	239	253	206	206	188	190	139	141	md	md	155	155
6	OWGB, Trujillo et al., 2014	Alfafara	Spain	121	130	173	181	245	249	206	206	188	188	143	143	100	103	155	157
7	OWGB, Trujillo et al., 2014	Aloreña de Iznalloz	Spain	121	130	173	181	239	253	206	206	188	190	139	141	100	103	155	155
8	OWGB, Trujillo et al., 2014	Amargoso	Spain	121	144	173	181	243	249	206	206	188	194	141	141	100	103	155	166
9	CREA-OFA collection	Arbequina	Spain	124	144	169	179	232	243	202	206	188	194	141	141	103	103	157	166
10	OWGB, Trujillo et al., 2014	Arbosana	Spain	121	144	169	181	232	243	206	206	186	188	133	141	103	103	157	164
11	OWGB, Trujillo et al., 2014	Argudell	Spain	124	144	173	177	243	253	206	206	188	188	139	139	100	103	155	160
12	OWGB, Trujillo et al., 2014	Arroniz	Spain	121	144	173	181	243	253	194	206	188	190	137	139	107	107	155	155
13	OWGB, Trujillo et al., 2014	Asnal	Spain	124	144	171	181	239	253	206	206	188	188	139	143	md	md	155	157
14	OWGB, Trujillo et al., 2014	Azul	Spain	130	144	173	181	239	253	206	206	188	190	141	141	100	100	155	155
15	OWGB, Trujillo et al., 2014	Azulejo	Spain	121	130	173	177	239	253	206	206	188	190	141	141	100	103	155	155
16	OWGB, Trujillo et al., 2014	Bical	Spain	121	130	173	177	239	249	206	206	188	188	143	143	100	103	155	157
17	OWGB, Trujillo et al., 2014	Blanqueta	Spain	124	144	179	181	230	239	206	206	188	190	127	137	105	107	155	155
18	OWGB, Trujillo et al., 2014	Bodoquera	Spain	130	147	177	179	239	253	206	206	188	190	139	139	103	103	155	155
19	OWGB, Trujillo et al., 2014	Bolvino	Spain	124	130	173	177	232	239	194	206	190	198	133	137	103	107	155	166
20	OWGB, Trujillo et al., 2014	Borriolenca	Spain	124	130	171	173	245	253	202	206	190	190	141	165	103	103	155	164
21	OWGB, Trujillo et al., 2014	Buidiego	Spain	121	124	173	181	239	253	206	206	188	190	139	141	100	103	155	155
22	OWGB, Trujillo et al., 2014	Caballo	Spain	121	130	173	181	239	249	206	206	188	190	139	141	md	md	155	155
23	OWGB, Trujillo et al., 2014	Callosina	Spain	121	130	173	177	239	249	206	206	188	188	143	143	100	103	155	157
24	OWGB, Trujillo et al., 2014	Canetera	Spain	124	144	167	171	245	245	194	206	186	186	141	167	119	119	157	164
25	OWGB, Trujillo et al., 2014	Cañivano Negro	Spain	130	144	171	177	245	249	206	206	188	190	141	141	100	100	155	155
26	OWGB, Trujillo et al., 2014	Carrasqueño de Alcaudete	Spain	121	130	171	181	239	249	206	206	188	190	141	141	md	md	155	155
27	OWGB, Trujillo et al., 2014	Carrasqueño de Jumilla	Spain	124	144	173	181	245	249	206	206	188	190	141	141	md	md	155	155
28	OWGB, Trujillo et al., 2014	Carrasqueño de la Sierra	Spain	124	144	173	181	239	253	206	206	188	188	139	143	md	md	155	157
29	OWGB, Trujillo et al., 2014	Carrasqueño de Porcuna	Spain	124	144	171	177	239	253	206	206	188	190	141	141	103	103	155	155
30	OWGB, Trujillo et al., 2014	Carrasquillo	Spain	121	130	173	177	245	253	206	206	188	188	143	143	100	105	155	157
31	OWGB, Trujillo et al., 2014	Castellana	Spain	130	144	171	181	245	253	206	206	188	188	139	143	100	100	155	157
32	OWGB, Trujillo et al., 2014	Cerezuela	Spain	121	124	171	177	239	253	206	206	188	190	139	141	103	103	155	157
33	OWGB, Trujillo et al., 2014	Changlot Real	Spain	124	124	171	181	245	255	206	206	190	198	133	141	md	md	155	155
34	OWGB, Trujillo et al., 2014	Chorreao de Montefrío	Spain	121	124	177	177	239	249	206	210	188	190	139	141	100	105	155	155
35	OWGB, Trujillo et al., 2014	Chorruo	Spain	121	124	173	181	245	253	206	206	188	188	141	141	100	103	155	157
36	OWGB, Trujillo et al., 2014	Chorruo de Castro del Río-361	Spain	124	144	173	181	245	253	206	206	188	190	141	141	100	103	155	155
37	OWGB, Trujillo et al., 2014	Cirujal	Spain	124	127	171	177	231	245	206	208	186	198	133	133	103	121	164	166
38	OWGB, Trujillo et al., 2014	Corbella	Spain	127	144	167	167	239	249	206	206	186	190	132	137	103	103	155	164
39	OWGB, Trujillo et al., 2014	Cordobés de Arroyo de la Luz	Spain	121	127	173	177	239	249	206	206	188	188	143	143	100	103	155	157
40	OWGB, Trujillo et al., 2014	Cornezuelo de Jaén	Spain	127	144	177	181	239	253	206	210	188	190	141	141	121	121	155	155
41	OWGB, Trujillo et al., 2014	Cornicabra	Spain	124	144	173	181	239	249	206	206	188	188	139	143	132	132	155	157
42	OWGB, Trujillo et al., 2014	Cornicabra de Jerez Caballeros	Spain	121	124	171	181	245	257	206	206	188	188	139	141	103	103	155	157
43	OWGB, Trujillo et al., 2014	Cornicabra de Mérida	Spain	121	127	173	181	245	253	206	206	188	188	127	139	100	103	155	155
44	OWGB, Trujillo et al., 2014	Corralones de Andujar-790	Spain	124	144	173	177	245	253	206	206	188	188	143	143	100	103	155	157
45	OWGB, Trujillo et al., 2014	Curivell	Spain	127	144	181	185	245	253	206	212	188	188	139	139	100	100	155	160
46	OWGB, Trujillo et al., 2014	Datilero	Spain	127	130	173	181	239	253	206	214	188	188	127	143	103	103	155	157
47	OWGB, Trujillo et al., 2014	De Sal	Spain	121	130	171	177	245	253	206	206	188	188	143	143	100	100	155	157
48	OWGB, Trujillo et al., 2014	Dulzal	Spain	124	144	173	181	245	253	206	206	188	190	141	141	103	103	155	155
49	OWGB, Trujillo et al., 2014	Dulzal de Carmona	Spain	121	124	173	181	239	253	206	206	188	190	141	141	132	132	155	157
50	OWGB, Trujillo et al., 2014	Empeltre	Spain	124	127	171	181	243	245	198	206	194	198	133	137	103	107	166	166
51	OWGB, Trujillo et al., 2014	Escarabajillo	Spain	124	144	173	181	239	253	206	206	188	190	139	143	100	103	155	155
52	OWGB, Trujillo et al., 2014	Escarabajuelo de atarfe	Spain	130	144	171	177	239	253	206	206	188	190	139	141	100	103	155	155
53	OWGB, Trujillo et al., 2014	Escarabajuelo de posadas	Spain	127	144	173	181	245	253	206	206	188	188	143	143	100	100	155	157
54	OWGB, Trujillo et al., 2014	Escarabajuelo de ubeda	Spain	121	127	173	177	245	249	206	206	188	190	143	143	100	103	155	155
55	OWGB, Trujillo et al., 2014	Farga	Spain	124	127	167	171	239	245	202	206	186	188	133	163	103	103	157	164
56	OWGB, Trujillo et al., 2014	Figueretes	Spain	127	127	167	173	239	243	198	206	188	188	153	163	103	103	157	157
57	OWGB, Trujillo et al., 2014	Forastera de tortosa	Spain	124	144	167	177	245	253	206	206	188	188	139	163	119	119	155	157
58	OWGB, Trujillo et al., 2014	Fulla de Salze	Spain	127	130	171	177	239	245	206	208	186	188	133	139	107	107	155	164
59	OWGB, Trujillo et al., 2014	Genovesa	Spain	121	124	177	181	230	255	206	206	188	198	133	139	105	105	155	166
60	OWGB, Trujillo et al., 2014	Gordal de Granada	Spain	121	127	173	177	239	249	206	206	188	188	143	143	100	103	155	157
61	OWGB, Trujillo et al., 2014	Gordal de Hellin	Spain	121	130	171	177	239	249	206	206	188	190	141	141	100	103	155	155
62	OWGB, Trujillo et al., 2014	Gordal de Velez Rubio	Spain	121	124	173	173	245	249	206	206	188	188	139	143	103	103	155	157
63	OWGB, Trujillo et al., 2014	Gordal sevillana	Spain	121	144	177	181	249	253	206	206	188	188	139	139	100	100	155	155
64	OWGB, Trujillo et al., 2014	Grosal de Cieza	Spain	130	144	173	181	245	253	206	206	188	188	143	143	100	100	155	157
65	OWGB, Trujillo et al., 2014	Grosal Vimbodi	Spain	121	124	177	179	243	253	206	206	190	194	133	141	103	121	155	166
66	OWGB, Trujillo et al., 2014	Habichuelero de Baena	Spain	124	144	171	177	245	249	206	206	188	188	143	143	103	103	155	157
67	OWGB, Trujillo et al., 2014	Habichuelero de Grazalema	Spain	124	144	171	181	239	253	206	206	188	190	141	141	103	103	155	155
68	OWGB, Trujillo et al., 2014	Hojiblanca	Spain	124	144	173	181	239	249	206	206	188	190	139	141	103	103	155	155
69	OWGB, Trujillo et al., 2014	imperial	Spain	124	144	177	181	239	253	206	206	188	194	139	139	106	106	155	166
70	OWGB, Trujillo et al., 2014	Jabaluna	Spain	121	127	173	177	245	249	206	206	188	190	143	143	100	103	155	155
71	OWGB, Trujillo et al., 2014	Jaropo	Spain	124	144	173	177	245	247	206	206	188	190	141	141	nd	nd	155	155
72	OWGB, Trujillo et al., 2014	Joanenca	Spain	121	144	173	181	232	239	198	206	188	190	133	163	107	107	155	157
73	OWGB, Trujillo et al., 2014	Lechin de Granada	Spain	124	130	171	173	239	243	206	206	188	190	141	143	103	103	155	157
74	OWGB, Trujillo et al., 2014	Lechin de Sevilla	Spain	124	144	169	177	245	249	202	206	188	188	139	143	100	103	155	157
75	OWGB, Trujillo et al., 2014	Lentisca	Spain	127	130	173	181	239	253	206	214	188	188	127	143	103	103	155	157
76	OWGB, Trujillo et al., 2014	Limoncillo	Spain	121	124	173	177	245	253	206	206	188	188	143	143	nd	nd	155	157
77	OWGB, Trujillo et al., 2014	Lloron de Atarfe	Spain	121	124	173	177	239	253	206	206	188	190	139	143	100	103	155	155
78	OWGB, Trujillo et al., 2014	Llumeta	Spain	127	130	167	181	243	245	198	206	188	188	129	165	103	103	157	157
79	OWGB, Trujillo et al., 2014	Loaime	Spain	121	124	171	177	239	253	206	206	188	188	143	143	100	100	155	157
80	OWGB, Trujillo et al., 2014	Lucio	Spain	121	124	173	177	239	253	206	206	188	188	139	139	nd	nd	155	157
81	OWGB, Trujillo et al., 2014	Macho de Jaen	Spain	121	130	171	177	239	249	206	206	188	188	139	143	103	103	155	157
82	OWGB, Trujillo et al., 2014	Machorron	Spain	121	130	171	181	245	249	206	206	188	188	139	141	100	103	155	157
83	OWGB, Trujillo et al., 2014	Manzanil de Piedra Buena	Spain	121	124	171	181	239	253	206	206	188	188	nd	nd	nd	nd	155	155
84	OWGB, Trujillo et al., 2014	Manzanilla cacerena	Spain	121	130	173	177	239	253	206	206	188	190	141	141	100	103	155	155
85	OWGB, Trujillo et al., 2014	Manzanilla de Abla	Spain	130	144	171	181	239	249	206	206	188	190	139	141	103	103	155	155
86	OWGB, Trujillo et al., 2014	Manzanilla de Agua	Spain	121	130	173	181	239	249	206	206	188	188	143	143	100	103	155	157
87	OWGB, Trujillo et al., 2014	Manzanilla de Almeria	Spain	121	130	171	181	245	253	206	206	188	188	139	143	nd	nd	155	157
88	OWGB, Trujillo et al., 2014	Manzanilla de Sevilla	Spain	124	144	173	181	245	253	206	206	188	190	141	141	103	103	155	155
89	OWGB, Trujillo et al., 2014	Manzanilla Prieta	Spain	121	130	173	177	239	253	206	206	186	188	141	141	100	100	155	157
90	OWGB, Trujillo et al., 2014	Manzanillera de Huercal Overa	Spain	127	130	171	173	232	253	206	206	186	188	133	143	121	121	155	157
91	OWGB, Trujillo et al., 2014	Manzanillo de Cabra	Spain	121	124	179	181	245	249	206	210	188	188	133	139	100	103	155	157
92	OWGB, Trujillo et al., 2014	Menya	Spain	127	127	171	181	232	232	200	206	186	190	133	159	103	103	157	164
93	OWGB, Trujillo et al., 2014	Mollar Basto	Spain	130	144	173	181	245	249	206	206	188	190	139	141	nd	nd	155	155
94	OWGB, Trujillo et al., 2014	Mollar de Cieza	Spain	121	130	173	177	239	253	206	206	188	190	137	141	103	103	155	155
95	OWGB, Trujillo et al., 2014	Morisca	Spain	121	130	171	177	245	249	206	206	188	188	139	141	132	132	155	157
96	OWGB, Trujillo et al., 2014	Morisca de Mancor	Spain	130	144	173	179	243	253	194	206	188	194	137	139	100	103	155	166
97	OWGB, Trujillo et al., 2014	Morona	Spain	130	144	171	181	245	253	206	206	188	188	139	141	100	103	155	157
98	OWGB, Trujillo et al., 2014	Morrut	Spain	127	130	173	185	243	245	198	206	190	190	141	153	103	103	155	157
99	OWGB, Trujillo et al., 2014	Negrillo de Estepa	Spain	121	124	173	181	239	253	206	206	188	188	141	141	100	103	155	157
100	OWGB, Trujillo et al., 2014	Negrillo de Iznalloz	Spain	121	124	171	181	239	253	206	206	188	190	139	141	100	100	155	155
101	OWGB, Trujillo et al., 2014	Negrillo de la Carlota	Spain	124	144	171	177	239	249	206	206	188	188	143	143	103	103	155	157
102	OWGB, Trujillo et al., 2014	Negrillo redondo	Spain	130	144	173	181	239	249	206	206	188	190	139	141	100	100	155	157
103	OWGB, Trujillo et al., 2014	Negro del Carpio	Spain	121	124	171	181	245	253	206	206	188	190	141	141	103	103	155	155
104	OWGB, Trujillo et al., 2014	Nevado azul	Spain	121	124	173	177	245	253	206	206	188	188	139	143	100	103	155	157
105	OWGB, Trujillo et al., 2014	Nevado basto	Spain	121	124	171	181	239	249	206	206	188	188	141	141	100	100	155	157
106	OWGB, Trujillo et al., 2014	Nevado Rizado	Spain	130	144	173	177	239	249	206	206	186	188	143	143	103	103	155	157
107	OWGB, Trujillo et al., 2014	Ojo de Liebre	Spain	121	127	171	177	239	249	206	206	188	190	139	143	103	103	155	155
108	OWGB, Trujillo et al., 2014	Olivo de Mancha Real	Spain	130	144	173	173	249	251	206	206	188	188	141	141	100	100	155	157
109	OWGB, Trujillo et al., 2014	Olivo de Maura	Spain	121	124	173	177	245	255	206	206	190	198	133	143	nd	nd	155	166
110	OWGB, Trujillo et al., 2014	Pajarera	Spain	121	130	171	181	245	253	206	206	188	190	nd	nd	nd	nd	nd	nd
111	OWGB, Trujillo et al., 2014	Pajarero	Spain	121	124	173	177	245	253	206	206	188	190	139	143	100	103	155	155
112	OWGB, Trujillo et al., 2014	Palomar	Spain	127	130	171	179	243	243	194	206	186	190	133	139	121	121	155	157
113	OWGB, Trujillo et al., 2014	Patronet	Spain	124	127	171	175	243	253	198	208	188	188	139	153	103	103	155	155
114	OWGB, Trujillo et al., 2014	Pavo	Spain	130	144	173	177	239	253	206	206	188	188	139	141	100	100	155	157
115	OWGB, Trujillo et al., 2014	Pecoso	Spain	127	144	173	177	245	253	206	206	188	190	141	141	ND	ND	155	155
116	OWGB, Trujillo et al., 2014	Pequeña de Casas Ibañez	Spain	121	124	169	177	230	239	206	210	188	188	139	149	121	121	155	157
117	OWGB, Trujillo et al., 2014	Perafort	Spain	121	144	177	179	232	232	206	206	188	190	133	133	103	103	155	157
118	OWGB, Trujillo et al., 2014	Pico Limon	Spain	127	144	173	177	245	253	206	206	188	190	141	141	ND	ND	155	155
119	OWGB, Trujillo et al., 2014	Picual	Spain	121	130	171	177	239	249	206	206	188	188	143	143	100	100	155	157
120	OWGB, Trujillo et al., 2014	Picual de Almería	Spain	121	124	173	181	239	253	206	206	188	190	141	141	100	100	155	155
121	OWGB, Trujillo et al., 2014	Picudo	Spain	121	124	173	177	245	253	206	206	188	190	141	141	100	100	155	155
122	OWGB, Trujillo et al., 2014	Picudo Blanco de Estepa	Spain	121	124	171	177	239	249	206	206	188	190	141	141	100	103	155	155
123	OWGB, Trujillo et al., 2014	Racimal	Spain	121	124	171	177	245	253	206	206	188	190	139	141	103	103	155	155
124	OWGB, Trujillo et al., 2014	Racimal de Jaén	Spain	130	144	171	181	245	249	206	206	188	188	139	143	100	103	155	157
125	OWGB, Trujillo et al., 2014	Rapasavo	Spain	121	124	181	181	237	253	198	206	188	190	139	141	100	103	155	155
126	OWGB, Trujillo et al., 2014	Real Sevillana	Spain	124	144	173	177	239	253	206	206	188	190	141	141	103	103	155	155
127	OWGB, Trujillo et al., 2014	Rechino	Spain	121	124	173	177	239	249	206	206	188	190	141	141	100	103	155	155
128	OWGB, Trujillo et al., 2014	Redondilla de Grazalema	Spain	121	130	171	181	245	249	206	206	188	188	139	143	ND	ND	155	157
129	OWGB, Trujillo et al., 2014	Redondilla de Logroño	Spain	121	130	177	179	243	249	206	206	188	190	139	141	100	103	155	155
130	OWGB, Trujillo et al., 2014	Reixonenca	Spain	127	144	171	173	239	245	196	208	186	190	133	137	103	121	155	164
131	OWGB, Trujillo et al., 2014	Royal de Calatayud	Spain	121	130	173	181	243	249	194	206	188	194	139	141	107	107	155	166
132	OWGB, Trujillo et al., 2014	Royal de Cazorla	Spain	121	124	173	177	245	249	206	206	188	190	141	141	100	100	155	155
133	OWGB, Trujillo et al., 2014	Sabatera	Spain	124	124	173	181	232	249	194	206	188	194	133	139	103	103	155	166
134	OWGB, Trujillo et al., 2014	Salgar Redondo	Spain	121	130	173	181	245	249	200	206	188	190	141	141	100	103	155	155
135	OWGB, Trujillo et al., 2014	Sandalio	Spain	124	127	173	173	239	245	206	214	188	188	139	139	103	103	155	155
136	OWGB, Trujillo et al., 2014	Sevillana de Abla	Spain	124	144	171	177	245	249	206	206	188	190	139	141	103	103	155	155
137	OWGB, Trujillo et al., 2014	Sevillano de Jumilla	Spain	130	144	173	181	245	249	206	206	188	190	141	141	100	103	155	155
138	OWGB, Trujillo et al., 2014	Sevillenca	Spain	127	144	175	177	239	253	206	208	188	188	139	153	103	103	155	155
139	OWGB, Trujillo et al., 2014	Sollana	Spain	124	130	173	177	232	239	206	206	188	198	133	141	103	103	155	166
140	OWGB, Trujillo et al., 2014	Tempranillo de Yeste	Spain	124	130	173	181	245	249	194	206	190	198	139	143	103	103	155	157
141	OWGB, Trujillo et al., 2014	Temprano	Spain	121	127	171	177	245	249	206	206	188	188	127	139	100	100	155	157
142	OWGB, Trujillo et al., 2014	Torcio de Huelma	Spain	130	144	173	177	239	249	206	206	186	188	143	143	103	103	155	157
143	OWGB, Trujillo et al., 2014	Toruno	Spain	121	130	173	177	239	249	206	206	188	190	139	141	n.d.	n.d.	155	155
144	OWGB, Trujillo et al., 2014	Vallesa	Spain	127	127	171	185	243	247	202	206	186	190	133	141	103	103	152	161
145	OWGB, Trujillo et al., 2014	Vaneta	Spain	121	121	177	181	232	239	206	206	186	188	133	139	103	132	155	164
146	OWGB, Trujillo et al., 2014	Varudo	Spain	124	144	173	177	245	249	206	206	188	188	139	143	100	100	155	157
147	OWGB, Trujillo et al., 2014	Verdal de Manresa	Spain	121	127	171	181	239	249	206	206	188	190	139	141	107	107	155	155
148	OWGB, Trujillo et al., 2014	Verdala	Spain	121	130	173	181	245	249	206	206	188	188	139	143	103	103	155	157
149	OWGB, Trujillo et al., 2014	Verdial de Badajoz	Spain	121	124	173	181	245	255	206	206	188	188	143	143	100	103	155	157
150	OWGB, Trujillo et al., 2014	Verdial de Cádiz	Spain	121	124	171	177	239	249	206	206	188	190	139	141	100	100	155	155
151	OWGB, Trujillo et al., 2014	Verdial de Vélez-Málaga	Spain	127	144	173	177	243	245	206	214	188	188	127	139	103	103	155	160
152	OWGB, Trujillo et al., 2014	Verdiell	Spain	124	144	173	185	243	245	202	206	188	190	141	143
153	OWGB, Trujillo et al., 2014	Villalonga	Spain	121	124	177	181	253	255	206	206	188	198	133	149	100	105	157	166
154	OWGB, Trujillo et al., 2014	Zarza	Spain	124	144	169	177	245	249	202	206	188	188	139	143	100	103	155	157
1	OWGB, Trujillo et al., 2014	Bouteillan	France	144	144	171	181	232	249	194	206	188	194	139	139	103	103	155	166
2	OWGB, Trujillo et al., 2014	Tanche	France	121	127	171	181	239	249	198	206	188	188	137	143	100	103	155	157
3	OWGB, Trujillo et al., 2014	Picholine	France	124	144	171	181	232	253	202	206	188	194	139	141	100	103	155	166
4	OWGB, Trujillo et al., 2014	Verdale	France	130	144	179	181	239	253	194	206	188	194	141	141	100	107	155	166
5	Internal database	Grossanne	France	130	144	173	177	239	249	194	206	186	186	137	139
6	CREA-OFA collection	Lucques	France	121	144	177	185	249	253	206	206	188	188	139	139
7	CREA-OFA collection	Aglandau	France	121	127	173	173	243	249	194	206	188	190	137	139
8	UNIPG, Mousavi et al., 2017	Picholine Du Languedoc	France	144	144	171	181	231	253	202	206	184	186									272	272	210	210	266	269
9	INRAM, Besnard et al., 2013	Oliviere	France	124	144	177	179	232	249	206	206			139	141			155	166
10	Field, Besnard et al., 2013	Zinzala	France, Corsica			177	185	239	243	198	206			141	159
1	Debbabi et al., 2020	Barouni	Tunisia	127	144	177	177	243	243	206	208
2	Debbabi et al., 2020	Beldi	Tunisia	144	144	171	177	243	249	206	206
3	Debbabi et al., 2020	Besbessi 2	Tunisia	127	144	177	177	243	249	206	208
4	CREA-OFA collection	Bidh El Hammam	Tunisia	127	144	n.d.	n.d.	243	249	206	208	186	188	133	139
5	Debbabi et al., 2020	Bidh El Hammam	Tunisia	121	124	177	177	237	249	200	202
6	Debbabi et al., 2020	Bidh El Hammam 2	Tunisia	121	130	177	179	243	249	194	206
7	Debbabi et al., 2020	Chaibi ontha	Tunisia	121	127	173	179	232	239	194	206
8	Debbabi et al., 2020	Chami	Tunisia	127	144	177	177	n.d.	n.d.			206	208
9	Debbabi et al., 2020	Chemchali Gafsa 1	Tunisia	124	130	179	179	232	243	194	206
10	Debbabi et al., 2020	Chemchali Gafsa 2	Tunisia	124	130	179	179	232	243			194	206
11	Debbabi et al., 2020	Chemlali	Tunisia	124	127	175	177	230	239	206	212
12	Ben Mohamed et al., 2017	Chemlali Abyath	Tunisia	127	130	173	173	232	243			190	190					156	156
13	Debbabi et al 2020	Chemlali Azmour	Tunisia	124	144	175	179	230	239	194	200
14	Debbabi et al., 2020	Chemlali de Sfax	Tunisia	124	144	175	179	232	239	200	200
15	Ben Mohamed et al., 2017	Chemlali Djerba	Tunisia	127	130	173	175	232	243			190	190					150	156
16	Ben Mohamed et al., 2017	Chemlali Douiret	Tunisia	127	130	173	173	232	243			190	190					150	156
17	Debbabietal2020	Chemlali Jerba	Tunisia	124	144	175	179	231	239	194	200
18	Debbabi et al., 2020	Chemlali Jerba Nursery	Tunisia	127	130	173	175	233	243	206	206
19	Debbabi et al., 2020	Chemlali Ontha	Tunisia	130	144	173	179	231	243	194	198
20	Ben Mohamed et al., 2017	Chemlali Ontha	Tunisia	127	130	173	173	232	243			190	190					150	156
21	Debbabi et al., 2020	Chemlali Tataouine2	Tunisia	127	130	173	173	233	243	206	206
22	Ben Mohamed et al., 2017	Chemlali- Zarzis	Tunisia	127	130	173	173	232	243			190	190					150	156
23	OWGB, Trujillo et al., 2014	Chetoui	Tunisia	121	127	175	179	232	239	194	206	194	194	139	139	121	121	157	166
24	Debbabi et al., 2020	Chetoui nursery	Tunisia	121	127	175	179	231	239	194	206
25	Ben Mohamed et al., 2017	Dokhar el Gorthab	Tunisia	124	144	175	175	232	243			188	190					150	152
26	Ben Mohamed et al., 2017	Fakhari	Tunisia	144	144	173	177	243	249			188	194					155	166
27	OWGB, Trujillo et al., 2014	Gerboui	Tunisia	124	144	171	173	232	243	206	206	188	198	133	139	103	103	155	166
28	Debbabi et al., 2020	Gerboui	Tunisia	130	130	175	177	232	239	206	206
29	Debbabi et al., 2020	Gerboui 2	Tunisia	121	127	171	177	245	249	194	208
30	Ben Mohamed et al., 2017	Gousalani	Tunisia	124	127	171	175	243	245			186	186					157	164
31	Debbabi et al., 2020	Haouaria	Tunisia	121	124	175	175	232	239	194	206
32	Ben Mohamed et al., 2017	Jemri BenGuardène	Tunisia	130	144	175	175	232	249			188	190					160	166
33	Ben Mohamed et al., 2017	Jemri Beni khedache	Tunisia	130	144	175	175	232	249			188	190					162	162
34	Ben Mohamed et al., 2017	Jemri bouchouka Beni khedache	Tunisia	127	144	177	185	232	249			188	194					158	160
35	Debbabi et al., 2020	Limi 1	Tunisia	127	130	177	177	239	245	206	208
36	Debbabi et al., 2020	Limi 2	Tunisia	121	121	179	185	239	243	206	206
37	Debbabi et al., 2020	Marsaline	Tunisia	121	130	179	185	243	253	206	206
38	OWGB, Trujillo et al., 2014	Meski	Tunisia	127	130	177	177	239	245	206	208	186	188	133	139	103	103	155	164
39	Debbabi et al., 2020	Meski2	Tunisia	127	144	177	177	243	249	206	208
40	Debbabi et al., 2020	Neb	Tunisia	127	144	177	177	243	249	206	208
41	Debbabi et al., 2020	Neb Jemal 1	Tunisia	123	144	181	185	239	253	202	206
42	Debbai et al., 2020	Neb Jemal 2	Tunisia	121	124	173	175	230	255	194	206
43	Debbai et al., 2020	Neb Jemal Tatouine	Tunisia	124	144	175	177	233	243	200	206
44	Ben Mohamed et al., 2017	Neb- Jmal	Tunisia	124	144	171	181	232	253			188	194					149	156
45	Debbabi et al., 2020	Nib 2	Tunisia	127	144	177	177	243	249	206	208
46	Debbabi et al., 2020	Nibi 1	Tunisia	124	130	177	181	235	253	194	208
47	Debbabi et al., 2020	Octoubr 1	Tunisia	121	130	177	179	239	253	194	206
48	Debbabi et al., 2020	Octoubr 2	Tunisia	121	144	173	177	245	253	194	206
49	Debbabi et al., 2020	Oueslati	Tunisia	127	130	175	175	243	243	202	206
50	OWGB, Trujillo et al., 2014	Ouslati	Tunisia	127	130	175	175	243	243	202	206	188	190	133	139	103	107	155	155
51	Debbabi et al., 2020	Rajou 1	tunisia	121	130	179	179	239	253	194	206
52	Debbabi et al., 2020	Rajou 3	tunisia	121	130	177	179	239	249	194	206
53	Debbabietal2020	Regueb	Tunisia	124	144	165	173	232	239	200	208
54	Debbabi et al., 2020	Rkhami 1	tunisia	130	130	175	177	232	239	206	206
55	Debbabi et al., 2020	Rkhami 2	Tunisia	124	130	173	179	230	253	194	206
56	Debbabi et al., 2020	Rkhami 3	Tunisia	123	130	175	179	231	243	202	206
57	Debbabi et al., 2020	Sayali 1	Tunisia	124	144	179	185	239	239	200	202
58	Debbabi et al., 2020	Sayali 2	Tunisia	124	124	177	177	237	249	202	206
59	Debbabi et al., 2020	Sayali 3	Tunisia	121	127	175	179	231	239	194	206
60	Debbabi et al., 2020	Toffahi1	Tunisia	130	144	173	179	239	243	206	206
61	Ben Mohamed et al., 2017	Toffahi2	Tunisia	144	144	173	177	243	249			188	194					155	166
62	Ben Mohamed et al., 2017	Toffahi Mareth	Tunisia	144	144	173	177	243	249			188	194					152	162
63	Ben Mohamed et al., 2017	Toffahi Matmata	Tunisia	144	144	173	177	243	249			188	194					155	166
64	Debbabi et al., 2020	Tounsi	Tunisia	123	144	173	179	233	249	206	206
65	CREA-OFA collection	Yacauti	Tunisia	121	130	177	179	243	249			188	194	139	141
66	OWGB, Trujillo et al., 2014	Zalmati	Tunisia	124	144	175	179	232	239	194	200	188	190	129	137	107	107	155	157
67	Debbabietal2020	Zalmati	Tunisia	124	144	175	179	230	239	194	200
68	Ben Mohamed et al., 2017	Zalmati Zarzis	Tunisia	124	144	175	179	232	239			188	190					155	157
69	CREA-OFA collection	Zarrazi	Tunisia	130	144	173	175	232	243	202	206			139	159
70	Ben Mohamed et al., 2017	Zarrazi-injassi Mareth	Tunisia	130	144	173	173	232	243			188	188					150	156
71	Ben Mohamed et al., 2017	Zarrazi injassi Matmata	Tunisia	130	144	173	173	232	243			188	188					152	152
72	Ben Mohamed et al., 2017	Zarrazi -Zarzis1	Tunisia	130	144	175	175	232	243			188	188					150	156
73	Debbabi et al., 2020	Zarrazi- Zarzis2	Tunisia	144	144	173	177	243	249	206	206
74	Debbabi et al., 2020	Zarrazi_Marbrouka	Tunisia	130	144	173	173	232	243	202	206
