# Supplementary material for: Algerian Olive Germplasm and Its Relationships with the Central-Western Mediterranean Varieties Contributes to Clarify Cultivated Olive Diversification
Source: Plants (Basel). 2021 Apr 1;10(4):678. doi: 10.3390/plants10040678 (PMC8066573; doi:10.3390/plants10040678)
Supplement: Supplementary file 1 [file plants-10-00678-s001.zip › SupplementaryMaterial/TABLES4.xlsx]

## Sheet: Foglio1
		Table S4. Dice similarity indexes among the 461 olive accessions from Central-Western Mediterranean basin
0	Aaleh	Abani	AbanEzz	Aberkane	Abeskri	Afrhi	Aghchren	AghcElOus	AghchTitest	Aghenfas	Agrarez	Aguenaou	Aharoun	Ahia-ousbaa	Aimel	Akerma	AzOukhelfa	AzebKhierane	AzebBiskra	Azeradj	Azougagh	Balbentam	Balbale	BalbAzz	BalbaleFin	BalBouterdjil	Ballouti	BallAmzel	Barouni	Beskri	Bessbassi	Blanquette	BlanquGastu	BlanqGuel	Blilti	Bouchouika	BouchGuerg	BouchLafay	BouchSoumm	Bouchouka	Boughenfous	Bouguenfou	Bouichret	Boukaila	Boukehile	Boumguer	Bourghoud	Bouricha	BourichaEssabt
Aaleh	1	0.94737	1	0.21053	0.37838	0.26316	0.26316	0.27778	0.20513	0.25	0.46154	0.46154	0.26316	0.31579	0.41026	0.35897	0.42105	0.35897	0.27027	0.41176	0.41026	0.36364	0.43902	0.33333	0.41379	0.35	0.16216	0.15385	0.35	0.27778	0.39024	0.34146	0.27027	0.4	0.33333	0.33333	0.30769	0.35	0.25	0.31579	0.54054	0.61538	0.26316	0.20513	0.35	0.21053	0.33333	0.2	0.43243
Abani	0.94737	1	0.94737	0.21053	0.37838	0.31579	0.26316	0.27778	0.25641	0.25	0.46154	0.46154	0.31579	0.31579	0.41026	0.35897	0.42105	0.35897	0.27027	0.41176	0.41026	0.36364	0.4878	0.33333	0.41379	0.35	0.16216	0.15385	0.35	0.27778	0.39024	0.34146	0.27027	0.4	0.33333	0.33333	0.30769	0.35	0.25	0.31579	0.59459	0.61538	0.26316	0.20513	0.35	0.26316	0.33333	0.25	0.43243
AbanEzz	1	0.94737	1	0.21053	0.37838	0.26316	0.26316	0.27778	0.20513	0.25	0.46154	0.46154	0.26316	0.31579	0.41026	0.35897	0.42105	0.35897	0.27027	0.41176	0.41026	0.36364	0.43902	0.33333	0.41379	0.35	0.16216	0.15385	0.35	0.27778	0.39024	0.34146	0.27027	0.4	0.33333	0.33333	0.30769	0.35	0.25	0.31579	0.54054	0.61538	0.26316	0.20513	0.35	0.21053	0.33333	0.2	0.43243
Aberkane	0.21053	0.21053	0.21053	1	0.21622	0.52632	0.94737	0.38889	0.51282	0.9	0.51282	0.51282	0.52632	0.10526	0.25641	0.71795	0.36842	0.30769	0.27027	0.47059	0.41026	0.60606	0.58537	0.55556	0.64516	0.55	0.21622	0.25641	0.6	0.5	0.53659	0.14634	0.32432	0.17143	0.55556	0.5	0.71795	0.7	0.9	0.47368	0.32432	0.30769	0.42105	0.30769	0.3	0.47368	0.44444	0.4	0.21622
Abeskri	0.37838	0.37838	0.37838	0.21622	1	0.32432	0.27027	0.17143	0.31579	0.25641	0.47368	0.47368	0.37838	0.59459	0.31579	0.42105	0.54054	0.57895	0.22222	0.42424	0.26316	0.3125	0.3	0.34286	0.35714	0.30769	0.33333	0.31579	0.41026	0.34286	0.4	0.25	0.55556	0.29412	0.34286	0.22857	0.31579	0.35897	0.25641	0.54054	0.33333	0.36842	0.43243	0.52632	0.51282	0.21622	0.28571	0.41026	0.33333
Afrhi	0.26316	0.31579	0.26316	0.52632	0.32432	1	0.47368	0.33333	0.61538	0.55	0.30769	0.30769	0.31579	0.052632	0.35897	0.41026	0.36842	0.25641	0.21622	0.29412	0.41026	0.42424	0.4878	0.44444	0.48276	0.45	0.16216	0.15385	0.45	0.38889	0.43902	0.29268	0.27027	0.34286	0.44444	0.33333	0.41026	0.4	0.55	0.42105	0.48649	0.41026	0.42105	0.41026	0.4	0.42105	0.38889	0.4	0.16216
Aghchren	0.26316	0.26316	0.26316	0.94737	0.27027	0.47368	1	0.44444	0.46154	0.85	0.5641	0.5641	0.57895	0.15789	0.20513	0.76923	0.36842	0.30769	0.27027	0.52941	0.46154	0.60606	0.63415	0.55556	0.64516	0.6	0.27027	0.30769	0.65	0.55556	0.58537	0.19512	0.37838	0.22857	0.55556	0.55556	0.76923	0.75	0.85	0.52632	0.32432	0.30769	0.47368	0.25641	0.3	0.42105	0.44444	0.35	0.16216
AghcElOus	0.27778	0.27778	0.27778	0.38889	0.17143	0.33333	0.44444	1	0.37838	0.36842	0.48649	0.48649	0.44444	0.11111	0.27027	0.37838	0.38889	0.16216	0.45714	0.375	0.54054	0.45161	0.61538	0.47059	0.48276	0.57895	0.34286	0.32432	0.57895	0.52941	0.5641	0.35897	0.22857	0.42424	0.47059	0.47059	0.43243	0.42105	0.36842	0.22222	0.34286	0.32432	0.44444	0.21622	0.21053	0.38889	0.35294	0.26316	0.22857
AghchTitest	0.20513	0.25641	0.20513	0.51282	0.31579	0.61538	0.46154	0.37838	1	0.53659	0.45	0.45	0.46154	0.20513	0.35	0.5	0.25641	0.35	0.26316	0.4	0.6	0.58824	0.52381	0.59459	0.66667	0.4878	0.15789	0.15	0.53659	0.32432	0.47619	0.38095	0.36842	0.38889	0.59459	0.37838	0.45	0.43902	0.53659	0.51282	0.36842	0.3	0.46154	0.4	0.4878	0.66667	0.27027	0.34146	0.31579
Aghenfas	0.25	0.25	0.25	0.9	0.25641	0.55	0.85	0.36842	0.53659	1	0.53659	0.53659	0.55	0.2	0.34146	0.78049	0.35	0.29268	0.25641	0.44444	0.43902	0.57143	0.60465	0.52632	0.64516	0.52381	0.25641	0.29268	0.61905	0.47368	0.55814	0.13953	0.35897	0.16216	0.52632	0.52632	0.68293	0.80952	1	0.45	0.30769	0.34146	0.4	0.29268	0.28571	0.5	0.42105	0.38095	0.20513
Agrarez	0.46154	0.46154	0.46154	0.51282	0.47368	0.30769	0.5641	0.48649	0.45	0.53659	1	1	0.41026	0.41026	0.3	0.65	0.35897	0.45	0.26316	0.85714	0.45	0.52941	0.71429	0.64865	0.6	0.63415	0.21053	0.25	0.63415	0.59459	0.71429	0.38095	0.42105	0.44444	0.64865	0.43243	0.5	0.53659	0.53659	0.5641	0.31579	0.35	0.71795	0.2	0.29268	0.46154	0.32432	0.29268	0.31579
Aguenaou	0.46154	0.46154	0.46154	0.51282	0.47368	0.30769	0.5641	0.48649	0.45	0.53659	1	1	0.41026	0.41026	0.3	0.65	0.35897	0.45	0.26316	0.85714	0.45	0.52941	0.71429	0.64865	0.6	0.63415	0.21053	0.25	0.63415	0.59459	0.71429	0.38095	0.42105	0.44444	0.64865	0.43243	0.5	0.53659	0.53659	0.5641	0.31579	0.35	0.71795	0.2	0.29268	0.46154	0.32432	0.29268	0.31579
Aharoun	0.26316	0.31579	0.26316	0.52632	0.37838	0.31579	0.57895	0.44444	0.46154	0.55	0.41026	0.41026	1	0.21053	0.15385	0.61538	0.36842	0.30769	0.32432	0.41176	0.5641	0.54545	0.4878	0.44444	0.62069	0.45	0.37838	0.35897	0.5	0.44444	0.43902	0.19512	0.37838	0.22857	0.44444	0.61111	0.66667	0.65	0.55	0.36842	0.21622	0.15385	0.47368	0.25641	0.25	0.57895	0.33333	0.5	0.27027
Ahia-ousbaa	0.31579	0.31579	0.31579	0.10526	0.59459	0.052632	0.15789	0.11111	0.20513	0.2	0.41026	0.41026	0.21053	1	0.35897	0.30769	0.36842	0.5641	0.21622	0.35294	0.20513	0.18182	0.19512	0.22222	0.2069	0.2	0.21622	0.20513	0.3	0.16667	0.29268	0.19512	0.48649	0.22857	0.22222	0.16667	0.25641	0.35	0.2	0.42105	0.054054	0.10256	0.36842	0.30769	0.35	0.21053	0.16667	0.25	0.37838
Aimel	0.41026	0.41026	0.41026	0.25641	0.31579	0.35897	0.20513	0.27027	0.35	0.34146	0.3	0.3	0.15385	0.35897	1	0.2	0.30769	0.3	0.31579	0.28571	0.35	0.11765	0.28571	0.10811	0.13333	0.19512	0.15789	0.15	0.19512	0.27027	0.2381	0.19048	0.26316	0.11111	0.10811	0.37838	0.2	0.29268	0.34146	0.30769	0.36842	0.4	0.20513	0.5	0.4878	0.25641	0.32432	0.39024	0.42105
Akerma	0.35897	0.35897	0.35897	0.71795	0.42105	0.41026	0.76923	0.37838	0.5	0.78049	0.65	0.65	0.61538	0.30769	0.2	1	0.35897	0.35	0.36842	0.57143	0.5	0.64706	0.52381	0.64865	0.73333	0.43902	0.26316	0.3	0.53659	0.54054	0.47619	0.2381	0.47368	0.27778	0.64865	0.59459	0.8	0.87805	0.78049	0.5641	0.31579	0.35	0.51282	0.2	0.29268	0.5641	0.48649	0.34146	0.26316
AzOukhelfa	0.42105	0.42105	0.42105	0.36842	0.54054	0.36842	0.36842	0.38889	0.25641	0.35	0.35897	0.35897	0.36842	0.36842	0.30769	0.35897	1	0.66667	0.32432	0.29412	0.41026	0.48485	0.39024	0.44444	0.55172	0.45	0.32432	0.30769	0.5	0.38889	0.43902	0.2439	0.37838	0.22857	0.44444	0.27778	0.41026	0.4	0.35	0.47368	0.54054	0.51282	0.26316	0.41026	0.3	0.31579	0.27778	0.55	0.27027
AzebKhierane	0.35897	0.35897	0.35897	0.30769	0.57895	0.25641	0.30769	0.16216	0.35	0.29268	0.45	0.45	0.30769	0.5641	0.3	0.35	0.66667	1	0.26316	0.4	0.3	0.41176	0.2381	0.43243	0.46667	0.29268	0.21053	0.2	0.34146	0.16216	0.33333	0.2381	0.47368	0.22222	0.43243	0.16216	0.35	0.34146	0.29268	0.5641	0.36842	0.35	0.41026	0.45	0.43902	0.25641	0.32432	0.34146	0.31579
AzebBiskra	0.27027	0.27027	0.27027	0.27027	0.22222	0.21622	0.27027	0.45714	0.26316	0.25641	0.26316	0.26316	0.32432	0.21622	0.31579	0.36842	0.32432	0.26316	1	0.24242	0.42105	0.3125	0.2	0.28571	0.34483	0.25641	0.33333	0.31579	0.25641	0.34286	0.2	0.25	0.22222	0.23529	0.28571	0.4	0.36842	0.30769	0.25641	0.21622	0.27778	0.26316	0.32432	0.31579	0.20513	0.43243	0.34286	0.30769	0.38889
Azeradj	0.41176	0.41176	0.41176	0.47059	0.42424	0.29412	0.52941	0.375	0.4	0.44444	0.85714	0.85714	0.41176	0.35294	0.28571	0.57143	0.29412	0.4	0.24242	1	0.4	0.48276	0.59459	0.5	0.5	0.55556	0.18182	0.22857	0.5	0.5	0.59459	0.32432	0.36364	0.3871	0.5	0.4375	0.45714	0.44444	0.44444	0.52941	0.24242	0.22857	0.64706	0.22857	0.33333	0.35294	0.25	0.27778	0.36364
Azougagh	0.41026	0.41026	0.41026	0.41026	0.26316	0.41026	0.46154	0.54054	0.6	0.43902	0.45	0.45	0.5641	0.20513	0.35	0.5	0.41026	0.3	0.42105	0.4	1	0.52941	0.47619	0.48649	0.6	0.4878	0.31579	0.3	0.53659	0.54054	0.47619	0.47619	0.31579	0.55556	0.48649	0.59459	0.55	0.4878	0.43902	0.35897	0.47368	0.45	0.46154	0.3	0.34146	0.66667	0.43243	0.39024	0.36842
Balbentam	0.36364	0.36364	0.36364	0.60606	0.3125	0.42424	0.60606	0.45161	0.58824	0.57143	0.52941	0.52941	0.54545	0.18182	0.11765	0.64706	0.48485	0.41176	0.3125	0.48276	0.52941	1	0.55556	0.83871	1	0.57143	0.1875	0.17647	0.62857	0.3871	0.55556	0.27778	0.3125	0.33333	0.83871	0.3871	0.64706	0.62857	0.57143	0.48485	0.375	0.35294	0.42424	0.17647	0.22857	0.60606	0.3871	0.22857	0.25
Balbale	0.43902	0.4878	0.43902	0.58537	0.3	0.4878	0.63415	0.61538	0.52381	0.60465	0.71429	0.71429	0.4878	0.19512	0.28571	0.52381	0.39024	0.2381	0.2	0.59459	0.47619	0.55556	1	0.5641	0.625	0.83721	0.25	0.2381	0.83721	0.5641	0.86364	0.36364	0.25	0.42105	0.5641	0.46154	0.52381	0.55814	0.60465	0.39024	0.45	0.47619	0.53659	0.2381	0.27907	0.4878	0.35897	0.32558	0.2
BalbAzz	0.33333	0.33333	0.33333	0.55556	0.34286	0.44444	0.55556	0.47059	0.59459	0.52632	0.64865	0.64865	0.44444	0.22222	0.10811	0.64865	0.44444	0.43243	0.28571	0.5	0.48649	0.83871	0.5641	1	0.96296	0.57895	0.11429	0.10811	0.57895	0.47059	0.5641	0.30769	0.34286	0.36364	1	0.35294	0.59459	0.57895	0.52632	0.55556	0.4	0.37838	0.55556	0.16216	0.21053	0.55556	0.41176	0.21053	0.17143
BalbaleFin	0.41379	0.41379	0.41379	0.64516	0.35714	0.48276	0.64516	0.48276	0.66667	0.64516	0.6	0.6	0.62069	0.2069	0.13333	0.73333	0.55172	0.46667	0.34483	0.5	0.6	1	0.625	0.96296	1	0.64516	0.21429	0.2	0.70968	0.44444	0.625	0.3125	0.34483	0.35714	0.96296	0.42857	0.73333	0.70968	0.64516	0.55172	0.4	0.4	0.48276	0.2	0.25806	0.68966	0.42857	0.25806	0.28571
BalBouterdjil	0.35	0.35	0.35	0.55	0.30769	0.45	0.6	0.57895	0.4878	0.52381	0.63415	0.63415	0.45	0.2	0.19512	0.43902	0.45	0.29268	0.25641	0.55556	0.4878	0.57143	0.83721	0.57895	0.64516	1	0.30769	0.29268	0.90476	0.57895	0.93023	0.37209	0.25641	0.43243	0.57895	0.47368	0.53659	0.47619	0.52381	0.45	0.41026	0.39024	0.5	0.39024	0.28571	0.45	0.26316	0.2381	0.20513
Ballouti	0.16216	0.16216	0.16216	0.21622	0.33333	0.16216	0.27027	0.34286	0.15789	0.25641	0.21053	0.21053	0.37838	0.21622	0.15789	0.26316	0.32432	0.21053	0.33333	0.18182	0.31579	0.1875	0.25	0.11429	0.21429	0.30769	1	0.94737	0.35897	0.4	0.35	0.3	0.44444	0.29412	0.11429	0.4	0.36842	0.30769	0.25641	0.16216	0.27778	0.26316	0.21622	0.31579	0.20513	0.32432	0.22857	0.25641	0.27778
BallAmzel	0.15385	0.15385	0.15385	0.25641	0.31579	0.15385	0.30769	0.32432	0.15	0.29268	0.25	0.25	0.35897	0.20513	0.15	0.3	0.30769	0.2	0.31579	0.22857	0.3	0.17647	0.2381	0.10811	0.2	0.29268	0.94737	1	0.34146	0.43243	0.33333	0.28571	0.47368	0.27778	0.10811	0.37838	0.35	0.29268	0.29268	0.15385	0.26316	0.25	0.20513	0.3	0.19512	0.30769	0.21622	0.29268	0.26316
Barouni	0.35	0.35	0.35	0.6	0.41026	0.45	0.65	0.57895	0.53659	0.61905	0.63415	0.63415	0.5	0.3	0.19512	0.53659	0.5	0.34146	0.25641	0.5	0.53659	0.62857	0.83721	0.57895	0.70968	0.90476	0.35897	0.34146	1	0.52632	0.93023	0.37209	0.30769	0.43243	0.57895	0.42105	0.58537	0.57143	0.61905	0.5	0.41026	0.43902	0.45	0.39024	0.33333	0.5	0.26316	0.2381	0.15385
Beskri	0.27778	0.27778	0.27778	0.5	0.34286	0.38889	0.55556	0.52941	0.32432	0.47368	0.59459	0.59459	0.44444	0.16667	0.27027	0.54054	0.38889	0.16216	0.34286	0.5	0.54054	0.3871	0.5641	0.47059	0.44444	0.57895	0.4	0.43243	0.52632	1	0.5641	0.35897	0.4	0.42424	0.47059	0.70588	0.59459	0.52632	0.47368	0.38889	0.34286	0.32432	0.55556	0.32432	0.26316	0.44444	0.47059	0.52632	0.28571
Bessbassi	0.39024	0.39024	0.39024	0.53659	0.4	0.43902	0.58537	0.5641	0.47619	0.55814	0.71429	0.71429	0.43902	0.29268	0.2381	0.47619	0.43902	0.33333	0.2	0.59459	0.47619	0.55556	0.86364	0.5641	0.625	0.93023	0.35	0.33333	0.93023	0.5641	1	0.40909	0.25	0.47368	0.5641	0.46154	0.52381	0.51163	0.55814	0.43902	0.4	0.42857	0.53659	0.33333	0.27907	0.43902	0.25641	0.23256	0.2
Blanquette	0.34146	0.34146	0.34146	0.14634	0.25	0.29268	0.19512	0.35897	0.38095	0.13953	0.38095	0.38095	0.19512	0.19512	0.19048	0.2381	0.2439	0.2381	0.25	0.32432	0.47619	0.27778	0.36364	0.30769	0.3125	0.37209	0.3	0.28571	0.37209	0.35897	0.40909	1	0.25	0.78947	0.30769	0.30769	0.2381	0.23256	0.13953	0.29268	0.35	0.33333	0.39024	0.19048	0.32558	0.34146	0.30769	0.23256	0.4
BlanquGastu	0.27027	0.27027	0.27027	0.32432	0.55556	0.27027	0.37838	0.22857	0.36842	0.35897	0.42105	0.42105	0.37838	0.48649	0.26316	0.47368	0.37838	0.47368	0.22222	0.36364	0.31579	0.3125	0.25	0.34286	0.34483	0.25641	0.44444	0.47368	0.30769	0.4	0.25	0.25	1	0.29412	0.34286	0.4	0.42105	0.41026	0.35897	0.48649	0.22222	0.21053	0.32432	0.42105	0.46154	0.21622	0.28571	0.35897	0.22222
BlanqGuel	0.4	0.4	0.4	0.17143	0.29412	0.34286	0.22857	0.42424	0.38889	0.16216	0.44444	0.44444	0.22857	0.22857	0.11111	0.27778	0.22857	0.22222	0.23529	0.3871	0.55556	0.33333	0.42105	0.36364	0.35714	0.43243	0.29412	0.27778	0.43243	0.42424	0.47368	0.78947	0.29412	1	0.36364	0.36364	0.27778	0.27027	0.16216	0.22857	0.41176	0.38889	0.4	0.16667	0.21622	0.4	0.36364	0.21622	0.41176
Blilti	0.33333	0.33333	0.33333	0.55556	0.34286	0.44444	0.55556	0.47059	0.59459	0.52632	0.64865	0.64865	0.44444	0.22222	0.10811	0.64865	0.44444	0.43243	0.28571	0.5	0.48649	0.83871	0.5641	1	0.96296	0.57895	0.11429	0.10811	0.57895	0.47059	0.5641	0.30769	0.34286	0.36364	1	0.35294	0.59459	0.57895	0.52632	0.55556	0.4	0.37838	0.55556	0.16216	0.21053	0.55556	0.41176	0.21053	0.17143
Bouchouika	0.33333	0.33333	0.33333	0.5	0.22857	0.33333	0.55556	0.47059	0.37838	0.52632	0.43243	0.43243	0.61111	0.16667	0.37838	0.59459	0.27778	0.16216	0.4	0.4375	0.59459	0.3871	0.46154	0.35294	0.42857	0.47368	0.4	0.37838	0.42105	0.70588	0.46154	0.30769	0.4	0.36364	0.35294	1	0.7027	0.68421	0.52632	0.33333	0.28571	0.27027	0.44444	0.32432	0.31579	0.5	0.52941	0.42105	0.34286
BouchGuerg	0.30769	0.30769	0.30769	0.71795	0.31579	0.41026	0.76923	0.43243	0.45	0.68293	0.5	0.5	0.66667	0.25641	0.2	0.8	0.41026	0.35	0.36842	0.45714	0.55	0.64706	0.52381	0.59459	0.73333	0.53659	0.36842	0.35	0.58537	0.59459	0.52381	0.2381	0.42105	0.27778	0.59459	0.7027	1	0.87805	0.68293	0.5641	0.31579	0.3	0.46154	0.3	0.29268	0.61538	0.48649	0.34146	0.26316
BouchLafay	0.35	0.35	0.35	0.7	0.35897	0.4	0.75	0.42105	0.43902	0.80952	0.53659	0.53659	0.65	0.35	0.29268	0.87805	0.4	0.34146	0.30769	0.44444	0.4878	0.62857	0.55814	0.57895	0.70968	0.47619	0.30769	0.29268	0.57143	0.52632	0.51163	0.23256	0.41026	0.27027	0.57895	0.68421	0.87805	1	0.80952	0.55	0.30769	0.34146	0.45	0.2439	0.28571	0.55	0.52632	0.33333	0.25641
BouchSoumm	0.25	0.25	0.25	0.9	0.25641	0.55	0.85	0.36842	0.53659	1	0.53659	0.53659	0.55	0.2	0.34146	0.78049	0.35	0.29268	0.25641	0.44444	0.43902	0.57143	0.60465	0.52632	0.64516	0.52381	0.25641	0.29268	0.61905	0.47368	0.55814	0.13953	0.35897	0.16216	0.52632	0.52632	0.68293	0.80952	1	0.45	0.30769	0.34146	0.4	0.29268	0.28571	0.5	0.42105	0.38095	0.20513
Bouchouka	0.31579	0.31579	0.31579	0.47368	0.54054	0.42105	0.52632	0.22222	0.51282	0.45	0.5641	0.5641	0.36842	0.42105	0.30769	0.5641	0.47368	0.5641	0.21622	0.52941	0.35897	0.48485	0.39024	0.55556	0.55172	0.45	0.16216	0.15385	0.5	0.38889	0.43902	0.29268	0.48649	0.22857	0.55556	0.33333	0.5641	0.55	0.45	1	0.32432	0.30769	0.52632	0.46154	0.6	0.31579	0.33333	0.25	0.21622
Boughenfous	0.54054	0.59459	0.54054	0.32432	0.33333	0.48649	0.32432	0.34286	0.36842	0.30769	0.31579	0.31579	0.21622	0.054054	0.36842	0.31579	0.54054	0.36842	0.27778	0.24242	0.47368	0.375	0.45	0.4	0.4	0.41026	0.27778	0.26316	0.41026	0.34286	0.4	0.35	0.22222	0.41176	0.4	0.28571	0.31579	0.30769	0.30769	0.32432	1	0.89474	0.16216	0.36842	0.25641	0.32432	0.45714	0.30769	0.22222
Bouguenfou	0.61538	0.61538	0.61538	0.30769	0.36842	0.41026	0.30769	0.32432	0.3	0.34146	0.35	0.35	0.15385	0.10256	0.4	0.35	0.51282	0.35	0.26316	0.22857	0.45	0.35294	0.47619	0.37838	0.4	0.39024	0.26316	0.25	0.43902	0.32432	0.42857	0.33333	0.21053	0.38889	0.37838	0.27027	0.3	0.34146	0.34146	0.30769	0.89474	1	0.15385	0.35	0.29268	0.25641	0.48649	0.2439	0.21053
Bouichret	0.26316	0.26316	0.26316	0.42105	0.43243	0.42105	0.47368	0.44444	0.46154	0.4	0.71795	0.71795	0.47368	0.36842	0.20513	0.51282	0.26316	0.41026	0.32432	0.64706	0.46154	0.42424	0.53659	0.55556	0.48276	0.5	0.21622	0.20513	0.45	0.55556	0.53659	0.39024	0.32432	0.4	0.55556	0.44444	0.46154	0.45	0.4	0.52632	0.16216	0.15385	1	0.20513	0.3	0.42105	0.38889	0.4	0.37838
Boukaila	0.20513	0.20513	0.20513	0.30769	0.52632	0.41026	0.25641	0.21622	0.4	0.29268	0.2	0.2	0.25641	0.30769	0.5	0.2	0.41026	0.45	0.31579	0.22857	0.3	0.17647	0.2381	0.16216	0.2	0.39024	0.31579	0.3	0.39024	0.32432	0.33333	0.19048	0.42105	0.16667	0.16216	0.32432	0.3	0.2439	0.29268	0.46154	0.36842	0.35	0.20513	1	0.68293	0.20513	0.32432	0.43902	0.36842
Boukehile	0.35	0.35	0.35	0.3	0.51282	0.4	0.3	0.21053	0.4878	0.28571	0.29268	0.29268	0.25	0.35	0.4878	0.29268	0.3	0.43902	0.20513	0.33333	0.34146	0.22857	0.27907	0.21053	0.25806	0.28571	0.20513	0.19512	0.33333	0.26316	0.27907	0.32558	0.46154	0.21622	0.21053	0.31579	0.29268	0.28571	0.28571	0.6	0.25641	0.29268	0.3	0.68293	1	0.2	0.36842	0.28571	0.30769
Boumguer	0.21053	0.26316	0.21053	0.47368	0.21622	0.42105	0.42105	0.38889	0.66667	0.5	0.46154	0.46154	0.57895	0.21053	0.25641	0.5641	0.31579	0.25641	0.43243	0.35294	0.66667	0.60606	0.4878	0.55556	0.68966	0.45	0.32432	0.30769	0.5	0.44444	0.43902	0.34146	0.21622	0.4	0.55556	0.5	0.61538	0.55	0.5	0.31579	0.32432	0.25641	0.42105	0.20513	0.2	1	0.38889	0.4	0.43243
Bourghoud	0.33333	0.33333	0.33333	0.44444	0.28571	0.38889	0.44444	0.35294	0.27027	0.42105	0.32432	0.32432	0.33333	0.16667	0.32432	0.48649	0.27778	0.32432	0.34286	0.25	0.43243	0.3871	0.35897	0.41176	0.42857	0.26316	0.22857	0.21622	0.26316	0.47059	0.25641	0.30769	0.28571	0.36364	0.41176	0.52941	0.48649	0.52632	0.42105	0.33333	0.45714	0.48649	0.38889	0.32432	0.36842	0.38889	1	0.31579	0.34286
Bouricha	0.2	0.25	0.2	0.4	0.41026	0.4	0.35	0.26316	0.34146	0.38095	0.29268	0.29268	0.5	0.25	0.39024	0.34146	0.55	0.34146	0.30769	0.27778	0.39024	0.22857	0.32558	0.21053	0.25806	0.2381	0.25641	0.29268	0.2381	0.52632	0.23256	0.23256	0.35897	0.21622	0.21053	0.42105	0.34146	0.33333	0.38095	0.25	0.30769	0.2439	0.4	0.43902	0.28571	0.4	0.31579	1	0.46154
BourichaEssabt	0.43243	0.43243	0.43243	0.21622	0.33333	0.16216	0.16216	0.22857	0.31579	0.20513	0.31579	0.31579	0.27027	0.37838	0.42105	0.26316	0.27027	0.31579	0.38889	0.36364	0.36842	0.25	0.2	0.17143	0.28571	0.20513	0.27778	0.26316	0.15385	0.28571	0.2	0.4	0.22222	0.41176	0.17143	0.34286	0.26316	0.25641	0.20513	0.21622	0.22222	0.21053	0.37838	0.36842	0.30769	0.43243	0.34286	0.46154	1
Bourriche	0.36842	0.36842	0.36842	0.36842	0.48649	0.47368	0.36842	0.38889	0.41026	0.35	0.46154	0.46154	0.31579	0.36842	0.30769	0.46154	0.52632	0.51282	0.43243	0.41176	0.46154	0.36364	0.39024	0.44444	0.41379	0.35	0.21622	0.20513	0.35	0.55556	0.34146	0.39024	0.48649	0.4	0.44444	0.38889	0.41026	0.4	0.35	0.47368	0.43243	0.41026	0.57895	0.46154	0.4	0.31579	0.5	0.6	0.48649
BourrichBout	0.31579	0.31579	0.31579	0.26316	0.54054	0.31579	0.26316	0.27778	0.30769	0.25	0.41026	0.41026	0.31579	0.42105	0.25641	0.35897	0.42105	0.51282	0.43243	0.41176	0.35897	0.30303	0.29268	0.38889	0.34483	0.25	0.27027	0.25641	0.25	0.44444	0.29268	0.34146	0.43243	0.4	0.38889	0.33333	0.30769	0.3	0.25	0.36842	0.32432	0.30769	0.52632	0.41026	0.35	0.26316	0.44444	0.55	0.54054
Chemlal	0.35897	0.35897	0.35897	0.35897	0.31579	0.41026	0.41026	0.43243	0.5	0.43902	0.45	0.45	0.51282	0.30769	0.4	0.55	0.46154	0.3	0.36842	0.45714	0.8	0.47059	0.38095	0.43243	0.53333	0.34146	0.26316	0.25	0.39024	0.48649	0.33333	0.42857	0.31579	0.44444	0.43243	0.54054	0.55	0.58537	0.43902	0.41026	0.36842	0.35	0.51282	0.2	0.29268	0.61538	0.37838	0.43902	0.36842
Chemlali	0.32432	0.32432	0.32432	0.21622	0.33333	0.21622	0.21622	0.17143	0.15789	0.15385	0.31579	0.31579	0.10811	0.32432	0.42105	0.10526	0.32432	0.36842	0.33333	0.30303	0.26316	0.125	0.2	0.17143	0.13793	0.30769	0.27778	0.26316	0.25641	0.28571	0.35	0.25	0.16667	0.23529	0.17143	0.28571	0.21053	0.10256	0.15385	0.32432	0.27778	0.26316	0.37838	0.36842	0.25641	0.16216	0.22857	0.25641	0.38889
Cheteoui	0.4	0.4	0.4	0.22857	0.29412	0.34286	0.28571	0.24242	0.16667	0.16216	0.22222	0.22222	0.11429	0.17143	0.33333	0.16667	0.22857	0.27778	0.17647	0.25806	0.27778	0.13333	0.26316	0.12121	0.14815	0.27027	0.29412	0.27778	0.27027	0.24242	0.26316	0.21053	0.29412	0.3125	0.12121	0.30303	0.27778	0.21622	0.16216	0.34286	0.35294	0.38889	0.17143	0.5	0.54054	0.057143	0.36364	0.16216	0.17647
Derdi	0.41026	0.41026	0.41026	0.25641	0.36842	0.20513	0.20513	0.32432	0.4	0.2439	0.4	0.4	0.30769	0.41026	0.45	0.3	0.35897	0.35	0.42105	0.4	0.4	0.35294	0.28571	0.27027	0.4	0.29268	0.31579	0.3	0.2439	0.32432	0.28571	0.38095	0.21053	0.38889	0.27027	0.37838	0.3	0.29268	0.2439	0.25641	0.26316	0.25	0.41026	0.35	0.29268	0.51282	0.32432	0.4878	0.89474
Djbaili	0.15385	0.15385	0.15385	0.30769	0.31579	0.30769	0.25641	0.21622	0.4	0.29268	0.25	0.25	0.25641	0.35897	0.5	0.25	0.20513	0.35	0.36842	0.28571	0.25	0.11765	0.19048	0.16216	0.13333	0.14634	0.26316	0.25	0.19512	0.16216	0.14286	0.28571	0.42105	0.27778	0.16216	0.32432	0.2	0.2439	0.29268	0.41026	0.21053	0.2	0.30769	0.5	0.4878	0.25641	0.32432	0.34146	0.42105
Erriabe	0.35897	0.35897	0.35897	0.30769	0.78947	0.35897	0.35897	0.27027	0.45	0.34146	0.5	0.5	0.35897	0.5641	0.5	0.45	0.41026	0.55	0.26316	0.45714	0.3	0.35294	0.33333	0.32432	0.4	0.34146	0.36842	0.35	0.43902	0.32432	0.42857	0.2381	0.57895	0.22222	0.32432	0.37838	0.4	0.43902	0.34146	0.61538	0.26316	0.3	0.46154	0.6	0.68293	0.25641	0.37838	0.29268	0.36842
Ferdel	0.39024	0.39024	0.39024	0.53659	0.4	0.43902	0.58537	0.5641	0.47619	0.55814	0.71429	0.71429	0.43902	0.29268	0.2381	0.47619	0.43902	0.33333	0.2	0.59459	0.47619	0.55556	0.86364	0.5641	0.625	0.93023	0.35	0.33333	0.93023	0.5641	1	0.40909	0.25	0.47368	0.5641	0.46154	0.52381	0.51163	0.55814	0.43902	0.4	0.42857	0.53659	0.33333	0.27907	0.43902	0.25641	0.23256	0.2
Ferkani_	0.2	0.2	0.2	0.35	0.51282	0.3	0.3	0.26316	0.43902	0.33333	0.39024	0.39024	0.2	0.45	0.43902	0.2439	0.5	0.53659	0.20513	0.27778	0.2439	0.28571	0.32558	0.31579	0.32258	0.38095	0.30769	0.29268	0.42857	0.36842	0.4186	0.32558	0.51282	0.27027	0.31579	0.31579	0.29268	0.28571	0.33333	0.5	0.25641	0.2439	0.3	0.63415	0.57143	0.25	0.26316	0.38095	0.35897
Ferkani_Ezzaouia	0.2	0.2	0.2	0.3	0.5641	0.35	0.25	0.15789	0.43902	0.28571	0.29268	0.29268	0.2	0.45	0.43902	0.19512	0.45	0.53659	0.15385	0.27778	0.2439	0.17143	0.23256	0.21053	0.19355	0.28571	0.30769	0.29268	0.33333	0.36842	0.32558	0.32558	0.51282	0.27027	0.21053	0.26316	0.2439	0.2381	0.28571	0.55	0.25641	0.2439	0.3	0.73171	0.71429	0.15	0.26316	0.42857	0.41026
FerkKhierane	0.32432	0.32432	0.32432	0.43243	0.44444	0.37838	0.43243	0.22857	0.26316	0.41026	0.42105	0.42105	0.37838	0.16216	0.36842	0.36842	0.32432	0.31579	0.22222	0.42424	0.15789	0.3125	0.45	0.28571	0.34483	0.41026	0.22222	0.21053	0.35897	0.34286	0.45	0.2	0.22222	0.17647	0.28571	0.34286	0.36842	0.35897	0.41026	0.37838	0.33333	0.31579	0.43243	0.26316	0.30769	0.21622	0.34286	0.35897	0.33333
GelbFaroudje	0.4	0.4	0.4	0.2	0.35897	0.2	0.2	0.21053	0.19512	0.2381	0.29268	0.29268	0.2	0.45	0.39024	0.2439	0.35	0.43902	0.30769	0.27778	0.2439	0.22857	0.18605	0.26316	0.25806	0.2381	0.30769	0.29268	0.19048	0.31579	0.27907	0.32558	0.25641	0.32432	0.26316	0.36842	0.2439	0.33333	0.2381	0.35	0.30769	0.29268	0.35	0.29268	0.38095	0.2	0.47368	0.33333	0.5641
Gerboua	0.47368	0.47368	0.47368	0.21053	0.16216	0.31579	0.26316	0.5	0.46154	0.2	0.41026	0.41026	0.26316	0.15789	0.30769	0.25641	0.26316	0.20513	0.21622	0.35294	0.5641	0.36364	0.43902	0.38889	0.41379	0.45	0.16216	0.15385	0.4	0.38889	0.43902	0.73171	0.27027	0.62857	0.38889	0.38889	0.25641	0.25	0.2	0.31579	0.32432	0.30769	0.42105	0.20513	0.4	0.31579	0.27778	0.25	0.43243
Gherbi	0.30769	0.30769	0.30769	0.71795	0.31579	0.41026	0.76923	0.37838	0.4	0.68293	0.5	0.5	0.5641	0.30769	0.2	0.75	0.41026	0.35	0.26316	0.45714	0.45	0.58824	0.52381	0.59459	0.66667	0.4878	0.31579	0.3	0.53659	0.48649	0.47619	0.19048	0.42105	0.22222	0.59459	0.59459	0.9	0.82927	0.68293	0.5641	0.31579	0.3	0.41026	0.25	0.29268	0.51282	0.43243	0.29268	0.21053
GherTounsi	0.44444	0.44444	0.44444	0.33333	0.34286	0.33333	0.38889	0.29412	0.27027	0.31579	0.43243	0.43243	0.33333	0.27778	0.32432	0.32432	0.33333	0.37838	0.34286	0.4375	0.37838	0.25806	0.35897	0.29412	0.28571	0.42105	0.34286	0.32432	0.36842	0.35294	0.46154	0.30769	0.28571	0.36364	0.29412	0.47059	0.37838	0.31579	0.31579	0.33333	0.28571	0.27027	0.44444	0.21622	0.31579	0.27778	0.35294	0.26316	0.34286
Ghreb	0.39024	0.39024	0.39024	0.53659	0.4	0.43902	0.58537	0.5641	0.47619	0.55814	0.71429	0.71429	0.43902	0.29268	0.2381	0.47619	0.43902	0.33333	0.2	0.59459	0.47619	0.55556	0.86364	0.5641	0.625	0.93023	0.35	0.33333	0.93023	0.5641	1	0.40909	0.25	0.47368	0.5641	0.46154	0.52381	0.51163	0.55814	0.43902	0.4	0.42857	0.53659	0.33333	0.27907	0.43902	0.25641	0.23256	0.2
GhrebLisse	0.48649	0.48649	0.48649	0.37838	0.33333	0.43243	0.37838	0.34286	0.26316	0.35897	0.47368	0.47368	0.16216	0.37838	0.36842	0.36842	0.48649	0.47368	0.33333	0.36364	0.36842	0.375	0.4	0.45714	0.42857	0.46154	0.27778	0.26316	0.41026	0.51429	0.45	0.35	0.38889	0.35294	0.45714	0.45714	0.42105	0.41026	0.35897	0.48649	0.5	0.47368	0.48649	0.36842	0.35897	0.27027	0.57143	0.35897	0.38889
GhrebLongue	0.26316	0.26316	0.26316	0.89474	0.27027	0.52632	0.84211	0.38889	0.51282	0.9	0.51282	0.51282	0.52632	0.15789	0.30769	0.71795	0.36842	0.30769	0.27027	0.41176	0.41026	0.54545	0.58537	0.5	0.62069	0.5	0.27027	0.30769	0.6	0.44444	0.53659	0.097561	0.37838	0.11429	0.5	0.44444	0.71795	0.7	0.9	0.42105	0.27027	0.30769	0.36842	0.30769	0.3	0.47368	0.33333	0.4	0.21622
Grosse_du_Hamma	0.34286	0.34286	0.34286	0.57143	0.29412	0.45714	0.57143	0.48485	0.61111	0.54054	0.61111	0.61111	0.45714	0.17143	0.11111	0.66667	0.4	0.38889	0.29412	0.51613	0.5	0.86667	0.57895	0.90909	0.96296	0.59459	0.11765	0.11111	0.59459	0.42424	0.57895	0.31579	0.29412	0.375	0.90909	0.36364	0.61111	0.59459	0.54054	0.51429	0.41176	0.38889	0.51429	0.16667	0.21622	0.57143	0.48485	0.16216	0.17647
Hamra	0.36842	0.36842	0.36842	0.26316	0.48649	0.36842	0.26316	0.22222	0.46154	0.25	0.25641	0.25641	0.21053	0.36842	0.5641	0.25641	0.26316	0.41026	0.21622	0.29412	0.30769	0.18182	0.2439	0.16667	0.2069	0.25	0.21622	0.20513	0.3	0.22222	0.2439	0.2439	0.43243	0.17143	0.16667	0.27778	0.25641	0.25	0.25	0.57895	0.27027	0.30769	0.26316	0.76923	0.85	0.15789	0.33333	0.3	0.37838
HamAgar	0.15385	0.15385	0.15385	0.25641	0.36842	0.30769	0.20513	0.21622	0.4	0.2439	0.3	0.3	0.20513	0.41026	0.5	0.2	0.20513	0.4	0.36842	0.34286	0.25	0.11765	0.19048	0.16216	0.13333	0.14634	0.31579	0.3	0.19512	0.16216	0.19048	0.33333	0.42105	0.33333	0.16216	0.27027	0.2	0.19512	0.2439	0.41026	0.21053	0.2	0.35897	0.5	0.4878	0.25641	0.27027	0.34146	0.47368
HamrBout	0.54054	0.54054	0.54054	0.27027	0.33333	0.27027	0.32432	0.28571	0.26316	0.25641	0.42105	0.42105	0.27027	0.32432	0.42105	0.26316	0.32432	0.42105	0.33333	0.42424	0.36842	0.25	0.35	0.28571	0.28571	0.41026	0.27778	0.26316	0.35897	0.34286	0.45	0.4	0.22222	0.41176	0.28571	0.4	0.26316	0.25641	0.25641	0.37838	0.33333	0.31579	0.43243	0.26316	0.41026	0.21622	0.4	0.25641	0.5
HamrGhatsa	0.57895	0.57895	0.57895	0.31579	0.32432	0.31579	0.36842	0.38889	0.35897	0.3	0.51282	0.51282	0.26316	0.31579	0.46154	0.30769	0.42105	0.41026	0.32432	0.47059	0.41026	0.36364	0.43902	0.38889	0.41379	0.5	0.27027	0.25641	0.45	0.38889	0.53659	0.39024	0.27027	0.4	0.38889	0.44444	0.30769	0.3	0.3	0.42105	0.37838	0.35897	0.42105	0.25641	0.4	0.26316	0.33333	0.25	0.43243
HamraTouil	0.3	0.3	0.3	0.25	0.46154	0.35	0.25	0.21053	0.43902	0.2381	0.2439	0.2439	0.2	0.3	0.4878	0.2439	0.25	0.39024	0.20513	0.27778	0.29268	0.17143	0.23256	0.15789	0.19355	0.2381	0.20513	0.19512	0.28571	0.21053	0.23256	0.27907	0.41026	0.16216	0.15789	0.26316	0.2439	0.2381	0.2381	0.55	0.25641	0.29268	0.25	0.73171	0.95238	0.15	0.31579	0.28571	0.30769
HamrayAzzaba	0.27027	0.27027	0.27027	0.32432	0.55556	0.27027	0.37838	0.22857	0.36842	0.35897	0.42105	0.42105	0.37838	0.48649	0.26316	0.47368	0.37838	0.47368	0.22222	0.36364	0.31579	0.3125	0.25	0.34286	0.34483	0.25641	0.44444	0.47368	0.30769	0.4	0.25	0.25	1	0.29412	0.34286	0.4	0.42105	0.41026	0.35897	0.48649	0.22222	0.21053	0.32432	0.42105	0.46154	0.21622	0.28571	0.35897	0.22222
HenrayEssabt	0.25641	0.25641	0.25641	0.25641	0.21053	0.35897	0.25641	0.37838	0.4	0.2439	0.25	0.25	0.25641	0.051282	0.45	0.25	0.25641	0.2	0.26316	0.22857	0.5	0.23529	0.28571	0.27027	0.26667	0.2439	0.21053	0.2	0.19512	0.37838	0.2381	0.42857	0.26316	0.33333	0.27027	0.37838	0.25	0.2439	0.2439	0.30769	0.36842	0.35	0.46154	0.35	0.34146	0.25641	0.37838	0.39024	0.42105
Hamraya	0.43243	0.43243	0.43243	0.32432	0.55556	0.37838	0.37838	0.34286	0.36842	0.35897	0.57895	0.57895	0.37838	0.32432	0.21053	0.47368	0.59459	0.47368	0.16667	0.42424	0.42105	0.4375	0.5	0.51429	0.5	0.51282	0.11111	0.10526	0.5641	0.45714	0.55	0.35	0.33333	0.35294	0.51429	0.28571	0.42105	0.46154	0.35897	0.59459	0.44444	0.47368	0.43243	0.26316	0.30769	0.32432	0.22857	0.30769	0.11111
Kahina	0.45714	0.45714	0.45714	0.34286	0.29412	0.22857	0.4	0.42424	0.27778	0.32432	0.38889	0.38889	0.28571	0.28571	0.22222	0.44444	0.34286	0.22222	0.47059	0.3871	0.38889	0.33333	0.42105	0.30303	0.38462	0.32432	0.35294	0.33333	0.37838	0.36364	0.31579	0.31579	0.47059	0.375	0.30303	0.42424	0.38889	0.37838	0.32432	0.34286	0.29412	0.33333	0.34286	0.22222	0.37838	0.28571	0.42424	0.21622	0.35294
Kahlaya	0.37838	0.37838	0.37838	0.27027	0.61111	0.32432	0.27027	0.34286	0.31579	0.25641	0.47368	0.47368	0.37838	0.48649	0.31579	0.36842	0.54054	0.52632	0.44444	0.48485	0.42105	0.3125	0.3	0.34286	0.35714	0.30769	0.33333	0.31579	0.35897	0.45714	0.35	0.3	0.44444	0.35294	0.34286	0.34286	0.36842	0.30769	0.25641	0.43243	0.33333	0.31579	0.48649	0.52632	0.41026	0.32432	0.34286	0.46154	0.55556
Khadraya	0.51282	0.51282	0.51282	0.25641	0.63158	0.20513	0.30769	0.32432	0.25	0.34146	0.55	0.55	0.35897	0.61538	0.25	0.45	0.61538	0.7	0.36842	0.45714	0.35	0.41176	0.33333	0.43243	0.46667	0.34146	0.26316	0.25	0.43902	0.27027	0.42857	0.28571	0.42105	0.33333	0.43243	0.21622	0.35	0.43902	0.34146	0.51282	0.31579	0.35	0.41026	0.25	0.34146	0.25641	0.21622	0.29268	0.31579
Laperr1	0.054054	0.054054	0.054054	0.16216	0	0.10811	0.16216	0	0.10526	0.15385	0.052632	0.052632	0.054054	0.054054	0.10526	0.10526	0	0.052632	0.055556	0.060606	0	0.0625	0.1	0.057143	0.074074	0.10256	0.11111	0.10526	0.10256	0.057143	0.1	0.1	0.055556	0.058824	0.057143	0.057143	0.10526	0.10256	0.15385	0.054054	0	0	0.054054	0.052632	0.10256	0.054054	0.057143	0.051282	0.055556
Laperr2	0.22857	0.22857	0.22857	0.17143	0.058824	0.17143	0.22857	0.18182	0.16667	0.16216	0.16667	0.16667	0.057143	0.11429	0.16667	0.16667	0.11429	0.055556	0.058824	0.19355	0.11111	0.13333	0.31579	0.12121	0.15385	0.27027	0.23529	0.22222	0.27027	0.18182	0.26316	0.15789	0.17647	0.125	0.12121	0.12121	0.16667	0.16216	0.16216	0.17143	0.11765	0.16667	0.11429	0.16667	0.21622	0.057143	0.060606	0.054054	0.11765
Limli	0.20513	0.20513	0.20513	0.46154	0.36842	0.30769	0.41026	0.32432	0.25	0.4878	0.25	0.25	0.46154	0.25641	0.35	0.4	0.5641	0.45	0.31579	0.22857	0.4	0.23529	0.2381	0.21622	0.26667	0.19512	0.26316	0.3	0.2439	0.48649	0.19048	0.28571	0.31579	0.27778	0.21622	0.43243	0.35	0.43902	0.4878	0.20513	0.31579	0.3	0.30769	0.45	0.29268	0.30769	0.43243	0.78049	0.47368
LongMiliana	0.10526	0.10526	0.10526	0.36842	0.21622	0.26316	0.36842	0.33333	0.51282	0.3	0.35897	0.35897	0.15789	0.21053	0.30769	0.30769	0.21053	0.30769	0.27027	0.29412	0.30769	0.30303	0.34146	0.38889	0.33333	0.4	0.10811	0.10256	0.4	0.22222	0.39024	0.19512	0.21622	0.17143	0.38889	0.22222	0.30769	0.25	0.3	0.36842	0.21622	0.20513	0.31579	0.30769	0.35	0.31579	0.16667	0.05	0.10811
Mekki	0.31579	0.31579	0.31579	0.26316	0.32432	0.31579	0.26316	0.38889	0.30769	0.25	0.41026	0.41026	0.31579	0.26316	0.30769	0.25641	0.36842	0.35897	0.32432	0.41176	0.30769	0.30303	0.43902	0.27778	0.33333	0.45	0.32432	0.30769	0.4	0.38889	0.4878	0.34146	0.21622	0.4	0.27778	0.33333	0.30769	0.25	0.25	0.26316	0.32432	0.30769	0.47368	0.30769	0.2	0.31579	0.33333	0.4	0.43243
MekkEzz	0.32432	0.32432	0.32432	0.32432	0.38889	0.43243	0.37838	0.4	0.52632	0.35897	0.42105	0.42105	0.43243	0.27027	0.31579	0.52632	0.27027	0.31579	0.38889	0.42424	0.68421	0.3125	0.35	0.4	0.35714	0.35897	0.38889	0.36842	0.35897	0.57143	0.35	0.45	0.55556	0.52941	0.4	0.62857	0.52632	0.46154	0.35897	0.43243	0.44444	0.42105	0.48649	0.42105	0.41026	0.48649	0.51429	0.35897	0.38889
Messisni	0.35897	0.35897	0.35897	0.5641	0.31579	0.46154	0.61538	0.54054	0.5	0.53659	0.65	0.65	0.46154	0.20513	0.2	0.45	0.41026	0.3	0.26316	0.57143	0.5	0.58824	0.80952	0.59459	0.66667	0.97561	0.26316	0.25	0.87805	0.59459	0.90476	0.38095	0.26316	0.44444	0.59459	0.48649	0.55	0.4878	0.53659	0.46154	0.36842	0.35	0.51282	0.4	0.29268	0.46154	0.27027	0.2439	0.21053
MessRonde	0.27027	0.27027	0.27027	0.37838	0.22222	0.21622	0.37838	0.28571	0.26316	0.46154	0.36842	0.36842	0.43243	0.37838	0.21053	0.47368	0.21622	0.26316	0.27778	0.24242	0.26316	0.375	0.25	0.4	0.42857	0.25641	0.22222	0.21053	0.25641	0.28571	0.3	0.25	0.22222	0.23529	0.4	0.34286	0.42105	0.51282	0.46154	0.32432	0.16667	0.15789	0.48649	0.10526	0.10256	0.32432	0.28571	0.25641	0.38889
Messki	0.20513	0.20513	0.20513	0.66667	0.31579	0.41026	0.66667	0.48649	0.5	0.63415	0.5	0.5	0.5641	0.20513	0.25	0.65	0.41026	0.25	0.31579	0.4	0.5	0.41176	0.47619	0.43243	0.46667	0.43902	0.31579	0.35	0.4878	0.64865	0.42857	0.33333	0.42105	0.33333	0.43243	0.64865	0.6	0.63415	0.63415	0.46154	0.31579	0.3	0.5641	0.3	0.34146	0.51282	0.43243	0.58537	0.31579
NebDjmel	0.31579	0.31579	0.31579	0.42105	0.37838	0.26316	0.42105	0.33333	0.35897	0.4	0.41026	0.41026	0.31579	0.31579	0.30769	0.35897	0.36842	0.35897	0.43243	0.41176	0.25641	0.24242	0.39024	0.22222	0.27586	0.3	0.43243	0.46154	0.35	0.38889	0.34146	0.29268	0.43243	0.28571	0.22222	0.33333	0.30769	0.3	0.4	0.36842	0.27027	0.30769	0.42105	0.35897	0.4	0.26316	0.38889	0.4	0.48649
NebDjmEzz	0.57895	0.57895	0.57895	0.42105	0.21622	0.21053	0.42105	0.33333	0.30769	0.4	0.46154	0.46154	0.26316	0.26316	0.25641	0.35897	0.42105	0.35897	0.32432	0.41176	0.20513	0.48485	0.53659	0.38889	0.53333	0.5	0.37838	0.35897	0.5	0.27778	0.53659	0.19512	0.21622	0.22857	0.38889	0.27778	0.41026	0.4	0.4	0.31579	0.37838	0.41026	0.31579	0.20513	0.2	0.31579	0.16667	0.15	0.37838
NebDjmKhi	0.38889	0.38889	0.38889	0.27778	0.28571	0.27778	0.22222	0.35294	0.37838	0.26316	0.37838	0.37838	0.22222	0.22222	0.48649	0.27027	0.33333	0.32432	0.28571	0.375	0.43243	0.25806	0.30769	0.29412	0.2963	0.31579	0.22857	0.21622	0.26316	0.41176	0.30769	0.25641	0.28571	0.24242	0.29412	0.41176	0.27027	0.21053	0.26316	0.27778	0.34286	0.32432	0.27778	0.43243	0.42105	0.33333	0.35294	0.36842	0.51429
WOBourg1	0.3	0.3	0.3	0.45	0.25641	0.45	0.45	0.42105	0.4878	0.42857	0.4878	0.4878	0.4	0.2	0.29268	0.39024	0.4	0.29268	0.41026	0.5	0.4878	0.51429	0.60465	0.47368	0.58065	0.66667	0.15385	0.14634	0.57143	0.52632	0.60465	0.32558	0.20513	0.37838	0.47368	0.47368	0.4878	0.42857	0.42857	0.35	0.30769	0.29268	0.45	0.39024	0.2381	0.5	0.31579	0.42857	0.30769
WOBourg2	0.22857	0.28571	0.22857	0.34286	0.29412	0.34286	0.34286	0.36364	0.38889	0.32432	0.38889	0.38889	0.4	0.11429	0.16667	0.38889	0.34286	0.22222	0.17647	0.32258	0.27778	0.46667	0.63158	0.48485	0.53846	0.54054	0.23529	0.22222	0.48649	0.42424	0.52632	0.31579	0.23529	0.3125	0.48485	0.30303	0.38889	0.37838	0.32432	0.22857	0.41176	0.38889	0.34286	0.16667	0.21622	0.45714	0.48485	0.37838	0.23529
WOKhier	0.27778	0.27778	0.27778	0.22222	0.51429	0.33333	0.27778	0.29412	0.32432	0.26316	0.32432	0.32432	0.27778	0.44444	0.27027	0.37838	0.44444	0.43243	0.28571	0.25	0.27027	0.25806	0.30769	0.29412	0.28571	0.36842	0.34286	0.32432	0.36842	0.41176	0.35897	0.15385	0.68571	0.18182	0.29412	0.41176	0.37838	0.36842	0.26316	0.5	0.28571	0.27027	0.33333	0.48649	0.47368	0.16667	0.23529	0.31579	0.17143
WOHarrouche	0.54054	0.54054	0.54054	0.43243	0.38889	0.54054	0.48649	0.4	0.36842	0.41026	0.47368	0.47368	0.32432	0.16216	0.26316	0.52632	0.54054	0.36842	0.22222	0.42424	0.47368	0.5625	0.55	0.62857	0.64286	0.51282	0.22222	0.21053	0.51282	0.45714	0.5	0.4	0.33333	0.47059	0.62857	0.34286	0.52632	0.51282	0.41026	0.48649	0.55556	0.57895	0.32432	0.21053	0.30769	0.37838	0.4	0.25641	0.16667
WOKella	0.41026	0.41026	0.41026	0.35897	0.36842	0.25641	0.35897	0.21622	0.2	0.43902	0.45	0.45	0.35897	0.46154	0.3	0.45	0.20513	0.25	0.21053	0.45714	0.3	0.23529	0.33333	0.27027	0.25806	0.2439	0.21053	0.2	0.29268	0.27027	0.33333	0.38095	0.31579	0.5	0.27027	0.43243	0.35	0.4878	0.43902	0.25641	0.21053	0.25	0.35897	0.1	0.19512	0.30769	0.27027	0.2439	0.42105
WOOuledTag	0.35897	0.35897	0.35897	0.51282	0.31579	0.35897	0.51282	0.43243	0.4	0.4878	0.55	0.55	0.35897	0.25641	0.4	0.55	0.25641	0.25	0.36842	0.51429	0.45	0.35294	0.47619	0.48649	0.4	0.43902	0.26316	0.25	0.43902	0.48649	0.42857	0.42857	0.47368	0.44444	0.48649	0.59459	0.5	0.53659	0.4878	0.51282	0.36842	0.35	0.46154	0.35	0.43902	0.41026	0.54054	0.2439	0.31579
OumSaulef	0.30303	0.30303	0.30303	0.18182	0.25	0.30303	0.18182	0.25806	0.17647	0.28571	0.11765	0.11765	0.24242	0.18182	0.47059	0.23529	0.36364	0.29412	0.375	0.13793	0.35294	0.14286	0.16667	0.12903	0.15385	0.11429	0.3125	0.29412	0.11429	0.19355	0.11111	0.16667	0.25	0.13333	0.12903	0.32258	0.23529	0.28571	0.28571	0.12121	0.5	0.47059	0.12121	0.23529	0.17143	0.24242	0.3871	0.28571	0.25
RondeMiliana	0.35	0.35	0.35	0.45	0.46154	0.3	0.45	0.21053	0.58537	0.52381	0.53659	0.53659	0.35	0.5	0.4878	0.53659	0.4	0.43902	0.30769	0.5	0.39024	0.57143	0.46512	0.52632	0.64516	0.47619	0.15385	0.14634	0.57143	0.26316	0.51163	0.23256	0.35897	0.21622	0.52632	0.31579	0.43902	0.52381	0.52381	0.55	0.25641	0.29268	0.35	0.34146	0.42857	0.5	0.21053	0.19048	0.30769
Rougette	0.36842	0.36842	0.36842	0.15789	0.27027	0.31579	0.21053	0.38889	0.41026	0.15	0.41026	0.41026	0.21053	0.21053	0.20513	0.25641	0.26316	0.25641	0.21622	0.35294	0.51282	0.30303	0.39024	0.33333	0.33333	0.4	0.27027	0.25641	0.4	0.38889	0.43902	0.92683	0.27027	0.85714	0.33333	0.33333	0.25641	0.25	0.15	0.31579	0.37838	0.35897	0.42105	0.20513	0.3	0.36842	0.33333	0.25	0.43243
RougdeMit	0.20513	0.20513	0.20513	0.41026	0.42105	0.51282	0.35897	0.32432	0.6	0.43902	0.35	0.35	0.35897	0.25641	0.3	0.4	0.51282	0.4	0.21053	0.22857	0.45	0.35294	0.38095	0.37838	0.4	0.43902	0.31579	0.3	0.4878	0.37838	0.42857	0.33333	0.42105	0.44444	0.37838	0.37838	0.35	0.39024	0.43902	0.46154	0.42105	0.4	0.35897	0.45	0.39024	0.46154	0.32432	0.43902	0.31579
Selti	0.38889	0.38889	0.38889	0.38889	0.28571	0.27778	0.44444	0.23529	0.27027	0.47368	0.37838	0.37838	0.44444	0.22222	0.21622	0.54054	0.22222	0.16216	0.17143	0.375	0.43243	0.25806	0.35897	0.29412	0.28571	0.26316	0.22857	0.21622	0.26316	0.35294	0.25641	0.35897	0.34286	0.42424	0.29412	0.52941	0.48649	0.57895	0.47368	0.33333	0.28571	0.32432	0.33333	0.10811	0.21053	0.38889	0.41176	0.26316	0.34286
Sigoise	0.20513	0.20513	0.20513	0.46154	0.31579	0.51282	0.41026	0.27027	0.85	0.4878	0.35	0.35	0.41026	0.35897	0.45	0.45	0.25641	0.3	0.31579	0.4	0.55	0.52941	0.38095	0.48649	0.6	0.39024	0.15789	0.15	0.43902	0.27027	0.38095	0.28571	0.36842	0.27778	0.48649	0.37838	0.4	0.39024	0.4878	0.46154	0.21053	0.2	0.41026	0.4	0.4878	0.5641	0.21622	0.34146	0.36842
Sofiana	0.4	0.4	0.4	0.57143	0.29412	0.45714	0.57143	0.42424	0.55556	0.54054	0.5	0.5	0.4	0.17143	0.22222	0.61111	0.45714	0.38889	0.23529	0.3871	0.44444	0.8	0.57895	0.78788	0.88889	0.54054	0.17647	0.16667	0.54054	0.42424	0.52632	0.31579	0.29412	0.3125	0.78788	0.36364	0.61111	0.59459	0.54054	0.51429	0.47059	0.5	0.45714	0.16667	0.27027	0.51429	0.54545	0.21622	0.29412
Souidi	0.21622	0.21622	0.21622	0.32432	0.33333	0.27027	0.32432	0.34286	0.21053	0.30769	0.15789	0.15789	0.43243	0.10811	0.26316	0.31579	0.43243	0.21053	0.38889	0.12121	0.26316	0.25	0.3	0.28571	0.27586	0.41026	0.38889	0.36842	0.35897	0.45714	0.4	0.2	0.22222	0.23529	0.28571	0.57143	0.36842	0.35897	0.30769	0.21622	0.38889	0.36842	0.27027	0.42105	0.20513	0.27027	0.4	0.46154	0.27778
SouEzzaounia	0.51282	0.51282	0.51282	0.25641	0.36842	0.41026	0.30769	0.54054	0.4	0.29268	0.45	0.45	0.5641	0.25641	0.35	0.4	0.30769	0.2	0.36842	0.51429	0.6	0.41176	0.47619	0.37838	0.45161	0.4878	0.31579	0.3	0.43902	0.48649	0.47619	0.38095	0.31579	0.38889	0.37838	0.54054	0.45	0.39024	0.29268	0.30769	0.31579	0.3	0.51282	0.35	0.39024	0.41026	0.37838	0.34146	0.47368
Tabelout	0.35897	0.35897	0.35897	0.41026	0.31579	0.35897	0.46154	0.37838	0.3	0.43902	0.35	0.35	0.46154	0.20513	0.55	0.4	0.25641	0.3	0.31579	0.34286	0.4	0.17647	0.38095	0.16216	0.19355	0.34146	0.36842	0.35	0.29268	0.43243	0.33333	0.28571	0.36842	0.27778	0.16216	0.7027	0.45	0.4878	0.43902	0.30769	0.31579	0.3	0.35897	0.4	0.43902	0.30769	0.54054	0.39024	0.42105
Takesrit	0.27027	0.27027	0.27027	0.48649	0.33333	0.32432	0.43243	0.34286	0.26316	0.41026	0.31579	0.31579	0.37838	0.16216	0.36842	0.36842	0.48649	0.31579	0.27778	0.30303	0.42105	0.25	0.3	0.28571	0.28571	0.30769	0.22222	0.26316	0.25641	0.57143	0.25	0.25	0.33333	0.29412	0.28571	0.45714	0.42105	0.35897	0.41026	0.21622	0.38889	0.36842	0.27027	0.52632	0.30769	0.27027	0.4	0.71795	0.5
Tcober	0.34146	0.34146	0.34146	0.14634	0.2	0.2439	0.19512	0.25641	0.38095	0.13953	0.38095	0.38095	0.19512	0.2439	0.2381	0.19048	0.19512	0.28571	0.15	0.37838	0.38095	0.27778	0.36364	0.25641	0.33333	0.37209	0.2	0.19048	0.37209	0.30769	0.40909	0.72727	0.15	0.63158	0.25641	0.25641	0.19048	0.18605	0.13953	0.29268	0.25	0.2381	0.39024	0.19048	0.32558	0.29268	0.25641	0.18605	0.4
Tefah	0.21622	0.21622	0.21622	0.54054	0.33333	0.48649	0.54054	0.45714	0.73684	0.51282	0.52632	0.52632	0.43243	0.27027	0.36842	0.52632	0.32432	0.47368	0.33333	0.48485	0.57895	0.625	0.5	0.62857	0.66667	0.46154	0.11111	0.10526	0.51282	0.4	0.45	0.35	0.38889	0.35294	0.62857	0.4	0.52632	0.51282	0.51282	0.64865	0.33333	0.31579	0.54054	0.47368	0.51282	0.48649	0.45714	0.30769	0.22222
Telthi_	0.36842	0.36842	0.36842	0.31579	0.27027	0.31579	0.31579	0.33333	0.41026	0.35	0.30769	0.30769	0.31579	0.36842	0.25641	0.41026	0.42105	0.41026	0.48649	0.23529	0.51282	0.36364	0.2439	0.38889	0.41379	0.25	0.21622	0.20513	0.3	0.33333	0.2439	0.39024	0.37838	0.45714	0.38889	0.5	0.41026	0.45	0.35	0.36842	0.32432	0.30769	0.31579	0.30769	0.35	0.42105	0.44444	0.35	0.37838
Touchni	0.31579	0.31579	0.31579	0.42105	0.27027	0.36842	0.36842	0.44444	0.41026	0.4	0.51282	0.51282	0.31579	0.21053	0.46154	0.41026	0.31579	0.20513	0.48649	0.41176	0.51282	0.36364	0.43902	0.44444	0.41379	0.45	0.27027	0.25641	0.4	0.66667	0.43902	0.39024	0.32432	0.4	0.44444	0.61111	0.46154	0.4	0.4	0.36842	0.37838	0.35897	0.52632	0.35897	0.3	0.52632	0.5	0.45	0.48649
WOAtounsi_	0.25641	0.25641	0.25641	0.5641	0.31579	0.51282	0.51282	0.32432	0.5	0.58537	0.6	0.6	0.35897	0.30769	0.3	0.55	0.25641	0.45	0.31579	0.57143	0.35	0.41176	0.47619	0.54054	0.46667	0.43902	0.26316	0.25	0.43902	0.37838	0.47619	0.28571	0.52632	0.33333	0.54054	0.43243	0.55	0.53659	0.58537	0.5641	0.31579	0.3	0.5641	0.35	0.39024	0.41026	0.43243	0.2439	0.26316
WOAzzaba	0.52632	0.52632	0.52632	0.42105	0.37838	0.31579	0.47368	0.44444	0.35897	0.45	0.51282	0.51282	0.36842	0.21053	0.35897	0.41026	0.42105	0.30769	0.21622	0.41176	0.51282	0.42424	0.58537	0.44444	0.48276	0.5	0.27027	0.25641	0.5	0.5	0.53659	0.34146	0.37838	0.4	0.44444	0.5	0.41026	0.45	0.45	0.31579	0.37838	0.41026	0.36842	0.25641	0.3	0.31579	0.27778	0.35	0.32432
Zeboudj	0.27027	0.27027	0.27027	0.32432	0.5	0.27027	0.37838	0.22857	0.36842	0.35897	0.42105	0.42105	0.37838	0.43243	0.21053	0.47368	0.32432	0.42105	0.22222	0.36364	0.31579	0.3125	0.25	0.34286	0.34483	0.25641	0.44444	0.47368	0.30769	0.4	0.25	0.3	0.94444	0.29412	0.34286	0.4	0.42105	0.41026	0.35897	0.48649	0.16667	0.15789	0.32432	0.36842	0.46154	0.21622	0.22857	0.30769	0.16667
Zeletini	0.45	0.45	0.45	0.25	0.46154	0.25	0.3	0.42105	0.19512	0.28571	0.4878	0.4878	0.4	0.4	0.34146	0.39024	0.4	0.39024	0.51282	0.5	0.43902	0.22857	0.4186	0.26316	0.25806	0.42857	0.46154	0.43902	0.38095	0.47368	0.46512	0.32558	0.41026	0.37838	0.26316	0.47368	0.39024	0.33333	0.28571	0.25	0.35897	0.34146	0.45	0.34146	0.28571	0.35	0.36842	0.38095	0.46154
ZelEzzaouia	0.46154	0.46154	0.46154	0.30769	0.42105	0.25641	0.35897	0.43243	0.25	0.34146	0.5	0.5	0.46154	0.35897	0.3	0.4	0.30769	0.4	0.47368	0.51429	0.45	0.29412	0.42857	0.32432	0.33333	0.43902	0.47368	0.45	0.39024	0.43243	0.47619	0.28571	0.42105	0.33333	0.32432	0.48649	0.4	0.34146	0.34146	0.25641	0.31579	0.3	0.51282	0.3	0.29268	0.30769	0.37838	0.29268	0.47368
Zeradj	0.36842	0.36842	0.36842	0.21053	0.27027	0.31579	0.26316	0.44444	0.41026	0.2	0.46154	0.46154	0.26316	0.21053	0.25641	0.30769	0.26316	0.25641	0.27027	0.41176	0.5641	0.30303	0.43902	0.33333	0.34483	0.4	0.21622	0.20513	0.4	0.44444	0.43902	0.87805	0.21622	0.8	0.33333	0.38889	0.30769	0.3	0.2	0.31579	0.37838	0.35897	0.47368	0.20513	0.35	0.42105	0.38889	0.3	0.48649
Aglandau	0.36364	0.36364	0.36364	0.3	0.45455	0.36364	0.4	0.38095	0.54545	0.36364	0.54545	0.54545	0.54545	0.52174	0.43478	0.54545	0.27273	0.43478	0.095238	0.52632	0.54545	0.47059	0.43478	0.47619	0.57143	0.43478	0.28571	0.26087	0.43478	0.38095	0.43478	0.43478	0.47619	0.42105	0.47619	0.5	0.63636	0.63636	0.36364	0.63636	0.2	0.18182	0.45455	0.34783	0.52174	0.57143	0.4	0.17391	0.27273
Bouteillan	0.5	0.5	0.5	0.42857	0.35714	0.41379	0.42857	0.37037	0.27586	0.4	0.55172	0.55172	0.34483	0.33333	0.33333	0.46667	0.41379	0.34483	0.35714	0.53846	0.41379	0.43478	0.51613	0.44444	0.52632	0.46667	0.21429	0.2	0.46667	0.51852	0.51613	0.3871	0.14815	0.4	0.44444	0.37037	0.55172	0.46667	0.4	0.5	0.37037	0.41379	0.5	0.34483	0.33333	0.41379	0.46154	0.26667	0.42857
Grossanne	0.45455	0.45455	0.45455	0.5	0.27273	0.45455	0.4	0.095238	0.45455	0.54545	0.36364	0.36364	0.36364	0.34783	0.34783	0.54545	0.36364	0.34783	0.19048	0.21053	0.36364	0.35294	0.17391	0.47619	0.46154	0.17391	0.095238	0.086957	0.17391	0.28571	0.17391	0.34783	0.28571	0.31579	0.47619	0.4	0.54545	0.54545	0.54545	0.54545	0.3	0.27273	0.36364	0.17391	0.26087	0.57143	0.3	0.34783	0.45455
Verdale	0.42424	0.42424	0.42424	0.60606	0.36364	0.52941	0.54545	0.3125	0.64706	0.57143	0.52941	0.52941	0.23529	0.29412	0.4	0.45714	0.35294	0.47059	0.30303	0.51613	0.35294	0.5	0.55556	0.5625	0.58333	0.57143	0.12121	0.11429	0.57143	0.25	0.61111	0.38889	0.25	0.33333	0.5625	0.25	0.41176	0.4	0.57143	0.66667	0.375	0.41176	0.48485	0.41176	0.57143	0.36364	0.32258	0.17143	0.36364
Picholine	0.39024	0.39024	0.39024	0.53659	0.45	0.4878	0.53659	0.41026	0.47619	0.51163	0.52381	0.52381	0.34146	0.34146	0.2381	0.52381	0.4878	0.42857	0.4	0.48649	0.57143	0.55556	0.59091	0.5641	0.625	0.55814	0.3	0.28571	0.60465	0.46154	0.59091	0.36364	0.35	0.42105	0.5641	0.35897	0.52381	0.46512	0.51163	0.43902	0.5	0.52381	0.4878	0.38095	0.32558	0.43902	0.46154	0.32558	0.35
Zinzala	0.5	0.5	0.5	0.15385	0.53333	0.125	0.15385	0	0.4	0.26667	0.53333	0.53333	0.13333	0.625	0.375	0.4	0.25	0.5	0.4	0.33333	0.25	0.18182	0.25	0.4	0.28571	0.125	0.14286	0.125	0.25	0.26667	0.25	0.25	0.53333	0.30769	0.4	0.42857	0.26667	0.4	0.26667	0.5	0.28571	0.375	0.375	0.25	0.375	0.26667	0.28571	0.25	0.25
Oliviere	0.4	0.38462	0.4	0.41667	0.64	0.46154	0.41667	0.33333	0.46154	0.38462	0.69231	0.69231	0.23077	0.51852	0.2963	0.53846	0.61538	0.61538	0.32	0.6087	0.30769	0.5	0.44444	0.66667	0.625	0.46154	0.25	0.23077	0.46154	0.5	0.51852	0.44444	0.41667	0.45455	0.66667	0.25	0.48	0.46154	0.38462	0.72	0.5	0.48	0.64	0.38462	0.38462	0.32	0.43478	0.37037	0.48
PichDuLang	0.38095	0.38095	0.38095	0.42105	0.28571	0.47619	0.42105	0.2	0.19048	0.38095	0.095238	0.095238	0.38095	0.095238	0.090909	0.28571	0.38095	0.18182	0.28571	0.10526	0.47619	0.33333	0.36364	0.3	0.375	0.36364	0.2	0.18182	0.36364	0.4	0.36364	0.27273	0.19048	0.33333	0.3	0.4	0.38095	0.28571	0.38095	0.19048	0.31579	0.38095	0.28571	0.27273	0.27273	0.21053	0.4	0.36364	0.19048
Lucques	0.23077	0.23077	0.23077	0.46154	0.23077	0.37037	0.46154	0.56	0.37037	0.42857	0.44444	0.44444	0.37037	0.21429	0.35714	0.35714	0.2963	0.22222	0.30769	0.33333	0.51852	0.28571	0.48276	0.4	0.33333	0.5	0.46154	0.42857	0.5	0.56	0.48276	0.2069	0.4	0.26087	0.4	0.48	0.51852	0.42857	0.42857	0.46154	0.4	0.37037	0.46154	0.37037	0.35714	0.37037	0.33333	0.28571	0.15385
Tanche	0.57143	0.57143	0.57143	0.35714	0.28571	0.27586	0.42857	0.37037	0.41379	0.33333	0.48276	0.48276	0.48276	0.26667	0.33333	0.46667	0.27586	0.2069	0.42857	0.53846	0.55172	0.52174	0.51613	0.44444	0.63158	0.46667	0.35714	0.33333	0.46667	0.44444	0.45161	0.32258	0.22222	0.32	0.44444	0.51852	0.55172	0.46667	0.33333	0.35714	0.2963	0.34483	0.35714	0.2069	0.33333	0.62069	0.30769	0.2	0.42857
Abunara	0.29268	0.29268	0.29268	0.58537	0.4	0.34146	0.58537	0.41026	0.33333	0.55814	0.61905	0.61905	0.39024	0.29268	0.19048	0.57143	0.63415	0.52381	0.25	0.48649	0.38095	0.55556	0.5	0.5641	0.625	0.46512	0.5	0.52381	0.51163	0.5641	0.5	0.31818	0.45	0.31579	0.5641	0.35897	0.57143	0.55814	0.55814	0.4878	0.45	0.42857	0.4878	0.2381	0.18605	0.43902	0.41026	0.4186	0.3
Aitana	0.35	0.35	0.35	0.45	0.41026	0.15	0.5	0.31579	0.19512	0.47619	0.53659	0.53659	0.5	0.45	0.097561	0.58537	0.45	0.43902	0.30769	0.5	0.19512	0.4	0.37209	0.42105	0.45161	0.38095	0.35897	0.39024	0.38095	0.42105	0.4186	0.32558	0.46154	0.32432	0.42105	0.42105	0.4878	0.57143	0.47619	0.4	0.15385	0.14634	0.55	0.14634	0.19048	0.25	0.26316	0.42857	0.35897
Barilari	0.35897	0.35897	0.35897	0.5641	0.31579	0.46154	0.61538	0.43243	0.5	0.58537	0.45	0.45	0.51282	0.25641	0.25	0.6	0.35897	0.3	0.21053	0.34286	0.5	0.52941	0.57143	0.54054	0.6	0.63415	0.21053	0.2	0.63415	0.54054	0.66667	0.28571	0.26316	0.33333	0.54054	0.64865	0.65	0.68293	0.58537	0.51282	0.31579	0.35	0.46154	0.35	0.34146	0.41026	0.43243	0.34146	0.15789
BottGallo	0.39024	0.39024	0.39024	0.34146	0.5	0.39024	0.34146	0.25641	0.38095	0.37209	0.38095	0.38095	0.2439	0.43902	0.28571	0.42857	0.53659	0.57143	0.45	0.37838	0.33333	0.38889	0.27273	0.41026	0.4375	0.32558	0.35	0.33333	0.37209	0.25641	0.36364	0.22727	0.5	0.31579	0.41026	0.35897	0.42857	0.4186	0.37209	0.4878	0.4	0.38095	0.29268	0.38095	0.37209	0.29268	0.30769	0.27907	0.35
Brandofino	0.36842	0.36842	0.36842	0.52632	0.32432	0.52632	0.47368	0.38889	0.46154	0.55	0.61538	0.61538	0.36842	0.31579	0.30769	0.61538	0.36842	0.30769	0.32432	0.52941	0.41026	0.54545	0.53659	0.61111	0.62069	0.5	0.21622	0.20513	0.45	0.61111	0.53659	0.34146	0.27027	0.4	0.61111	0.5	0.61538	0.6	0.55	0.42105	0.32432	0.30769	0.63158	0.20513	0.2	0.57895	0.44444	0.4	0.48649
Buscionetto	0.30769	0.30769	0.30769	0.41026	0.31579	0.41026	0.35897	0.48649	0.7	0.39024	0.65	0.65	0.35897	0.25641	0.4	0.4	0.25641	0.3	0.31579	0.57143	0.55	0.47059	0.52381	0.59459	0.53333	0.4878	0.10526	0.1	0.43902	0.48649	0.52381	0.52381	0.26316	0.5	0.59459	0.43243	0.35	0.34146	0.39024	0.51282	0.31579	0.3	0.66667	0.3	0.39024	0.51282	0.32432	0.39024	0.47368
Cacaredda	0.35	0.35	0.35	0.6	0.46154	0.35	0.65	0.36842	0.29268	0.66667	0.53659	0.53659	0.6	0.35	0.2439	0.68293	0.55	0.39024	0.25641	0.44444	0.39024	0.45714	0.51163	0.47368	0.51613	0.52381	0.35897	0.34146	0.52381	0.57895	0.51163	0.18605	0.41026	0.21622	0.47368	0.57895	0.68293	0.7619	0.66667	0.55	0.30769	0.29268	0.45	0.29268	0.28571	0.4	0.36842	0.42857	0.25641
Cacaridduni	0.25	0.25	0.25	0.4	0.41026	0.4	0.4	0.31579	0.29268	0.42857	0.4878	0.4878	0.3	0.35	0.2439	0.43902	0.55	0.43902	0.20513	0.38889	0.29268	0.45714	0.4186	0.52632	0.51613	0.47619	0.41026	0.39024	0.42857	0.63158	0.51163	0.37209	0.30769	0.37838	0.52632	0.42105	0.4878	0.52381	0.42857	0.45	0.35897	0.34146	0.55	0.29268	0.19048	0.35	0.42105	0.42857	0.30769
Cacazzara	0.26087	0.26087	0.26087	0.38095	0.34783	0.26087	0.47619	0.27273	0.34783	0.43478	0.34783	0.34783	0.43478	0.41667	0.41667	0.43478	0.34783	0.33333	0.090909	0.4	0.43478	0.22222	0.33333	0.18182	0.28571	0.33333	0.54545	0.58333	0.33333	0.54545	0.33333	0.25	0.54545	0.2	0.18182	0.57143	0.52174	0.52174	0.43478	0.43478	0.19048	0.17391	0.34783	0.33333	0.41667	0.27273	0.38095	0.41667	0.34783
Calatina_	0.34286	0.34286	0.34286	0.4	0.47059	0.17143	0.45714	0.18182	0.27778	0.37838	0.5	0.5	0.51429	0.34286	0.16667	0.55556	0.28571	0.33333	0.23529	0.45161	0.27778	0.33333	0.36842	0.42424	0.37037	0.27027	0.23529	0.22222	0.27027	0.36364	0.26316	0.26316	0.52941	0.3125	0.42424	0.48485	0.44444	0.48649	0.37838	0.45714	0.23529	0.27778	0.51429	0.16667	0.27027	0.34286	0.42424	0.32432	0.29412
CastrRapp	0.25641	0.25641	0.25641	0.35897	0.31579	0.41026	0.41026	0.27027	0.35	0.34146	0.4	0.4	0.35897	0.20513	0.15	0.5	0.30769	0.3	0.47368	0.4	0.5	0.29412	0.33333	0.37838	0.33333	0.34146	0.31579	0.35	0.34146	0.54054	0.33333	0.47619	0.31579	0.44444	0.37838	0.37838	0.45	0.39024	0.34146	0.41026	0.36842	0.35	0.51282	0.3	0.29268	0.41026	0.43243	0.43902	0.21053
Cavalieri	0.16667	0.16667	0.16667	0.27778	0.34286	0.22222	0.33333	0.23529	0.27027	0.26316	0.32432	0.32432	0.5	0.27778	0.10811	0.32432	0.27778	0.21622	0.17143	0.3125	0.32432	0.25806	0.35897	0.29412	0.28571	0.47368	0.17143	0.16216	0.42105	0.52941	0.46154	0.35897	0.28571	0.36364	0.29412	0.58824	0.43243	0.42105	0.26316	0.38889	0.11429	0.10811	0.38889	0.32432	0.26316	0.27778	0.29412	0.42105	0.17143
Cerasuola	0.20513	0.20513	0.20513	0.35897	0.31579	0.61538	0.30769	0.27027	0.45	0.43902	0.25	0.25	0.25641	0.20513	0.3	0.4	0.41026	0.3	0.26316	0.22857	0.45	0.35294	0.28571	0.37838	0.4	0.34146	0.21053	0.2	0.34146	0.43243	0.33333	0.42857	0.36842	0.38889	0.37838	0.43243	0.45	0.4878	0.43902	0.46154	0.36842	0.35	0.41026	0.4	0.39024	0.35897	0.43243	0.39024	0.21053
Crastu	0.27027	0.27027	0.27027	0.32432	0.38889	0.16216	0.37838	0.28571	0.31579	0.30769	0.47368	0.47368	0.54054	0.37838	0.10526	0.42105	0.21622	0.31579	0.22222	0.54545	0.31579	0.3125	0.4	0.4	0.35714	0.51282	0.22222	0.21053	0.46154	0.4	0.55	0.35	0.33333	0.41176	0.4	0.57143	0.47368	0.46154	0.30769	0.43243	0.11111	0.10526	0.48649	0.31579	0.30769	0.27027	0.28571	0.30769	0.27778
Demoniata	0.4	0.4	0.4	0.45	0.51282	0.4	0.5	0.21053	0.39024	0.47619	0.34146	0.34146	0.5	0.35	0.2439	0.63415	0.35	0.43902	0.25641	0.27778	0.34146	0.45714	0.32558	0.42105	0.51613	0.33333	0.15385	0.14634	0.42857	0.26316	0.37209	0.32558	0.30769	0.32432	0.42105	0.36842	0.58537	0.66667	0.47619	0.6	0.30769	0.34146	0.35	0.34146	0.47619	0.35	0.47368	0.28571	0.30769
Erbano	0.34783	0.34783	0.34783	0.28571	0.52174	0.26087	0.28571	0.18182	0.34783	0.26087	0.43478	0.43478	0.17391	0.5	0.33333	0.34783	0.43478	0.58333	0.45455	0.4	0.26087	0.33333	0.25	0.54545	0.42857	0.25	0.18182	0.16667	0.25	0.27273	0.25	0.25	0.45455	0.3	0.54545	0.38095	0.34783	0.34783	0.26087	0.52174	0.38095	0.34783	0.43478	0.33333	0.33333	0.27273	0.47619	0.33333	0.34783
Giarraffa	0.4	0.4	0.4	0.57143	0.35294	0.45714	0.57143	0.48485	0.55556	0.59459	0.66667	0.66667	0.45714	0.22857	0.16667	0.66667	0.45714	0.38889	0.23529	0.45161	0.5	0.86667	0.63158	0.90909	0.96296	0.59459	0.11765	0.11111	0.64865	0.48485	0.63158	0.31579	0.29412	0.375	0.90909	0.36364	0.61111	0.64865	0.59459	0.51429	0.41176	0.44444	0.51429	0.11111	0.16216	0.57143	0.42424	0.21622	0.17647
Grossolana	0.15	0.15	0.15	0.4	0.41026	0.1	0.45	0.31579	0.14634	0.38095	0.39024	0.39024	0.5	0.3	0.14634	0.43902	0.35	0.2439	0.25641	0.33333	0.29268	0.22857	0.37209	0.21053	0.25806	0.38095	0.5641	0.58537	0.38095	0.63158	0.4186	0.27907	0.41026	0.32432	0.21053	0.52632	0.43902	0.42857	0.38095	0.2	0.15385	0.14634	0.4	0.2439	0.14286	0.3	0.31579	0.52381	0.35897
Iacona	0.29268	0.29268	0.29268	0.53659	0.35	0.39024	0.53659	0.35897	0.33333	0.60465	0.42857	0.42857	0.53659	0.2439	0.2381	0.61905	0.53659	0.33333	0.25	0.37838	0.38095	0.5	0.5	0.51282	0.5625	0.60465	0.4	0.38095	0.55814	0.5641	0.59091	0.27273	0.35	0.31579	0.51282	0.61538	0.66667	0.69767	0.60465	0.43902	0.45	0.42857	0.39024	0.33333	0.18605	0.43902	0.46154	0.37209	0.25
Lumiaru	0.27273	0.27273	0.27273	0.7	0.27273	0.45455	0.8	0.47619	0.45455	0.63636	0.36364	0.36364	0.63636	0.26087	0.26087	0.54545	0.36364	0.34783	0.28571	0.31579	0.54545	0.47059	0.52174	0.47619	0.61538	0.6087	0.38095	0.34783	0.6087	0.57143	0.6087	0.34783	0.28571	0.31579	0.47619	0.7	0.81818	0.72727	0.63636	0.63636	0.3	0.27273	0.45455	0.34783	0.43478	0.38095	0.5	0.34783	0.18182
Mandanici	0.42105	0.42105	0.42105	0.21053	0.37838	0.26316	0.26316	0.38889	0.15385	0.2	0.46154	0.46154	0.26316	0.31579	0.5641	0.20513	0.31579	0.35897	0.37838	0.41176	0.35897	0.12121	0.39024	0.22222	0.13793	0.35	0.32432	0.30769	0.3	0.44444	0.39024	0.39024	0.27027	0.4	0.22222	0.38889	0.20513	0.2	0.2	0.26316	0.37838	0.35897	0.47368	0.35897	0.3	0.21053	0.33333	0.4	0.48649
Manna	0.29268	0.29268	0.29268	0.58537	0.4	0.43902	0.63415	0.41026	0.52381	0.60465	0.57143	0.57143	0.34146	0.43902	0.28571	0.57143	0.39024	0.47619	0.3	0.54054	0.38095	0.55556	0.59091	0.5641	0.625	0.65116	0.3	0.28571	0.69767	0.35897	0.68182	0.31818	0.4	0.31579	0.5641	0.35897	0.57143	0.60465	0.60465	0.68293	0.35	0.33333	0.53659	0.33333	0.46512	0.34146	0.41026	0.13953	0.25
Mantonica	0.15385	0.15385	0.15385	0.41026	0.31579	0.10256	0.46154	0.32432	0.2	0.39024	0.35	0.35	0.51282	0.25641	0.2	0.45	0.30769	0.2	0.26316	0.34286	0.3	0.23529	0.38095	0.16216	0.25806	0.39024	0.57895	0.6	0.39024	0.59459	0.42857	0.33333	0.36842	0.33333	0.16216	0.54054	0.45	0.43902	0.39024	0.20513	0.15789	0.15	0.35897	0.25	0.19512	0.30769	0.32432	0.4878	0.42105
MinnaVacca	0.34146	0.34146	0.34146	0.63415	0.4	0.39024	0.68293	0.46154	0.38095	0.65116	0.52381	0.52381	0.63415	0.2439	0.14286	0.71429	0.58537	0.38095	0.3	0.43243	0.52381	0.55556	0.59091	0.51282	0.625	0.65116	0.45	0.42857	0.69767	0.5641	0.63636	0.27273	0.35	0.31579	0.51282	0.61538	0.7619	0.74419	0.65116	0.53659	0.45	0.42857	0.39024	0.33333	0.27907	0.53659	0.41026	0.32558	0.2
Minuta_	0.41026	0.41026	0.41026	0.20513	0.26316	0.15385	0.25641	0.48649	0.3	0.19512	0.35	0.35	0.35897	0.20513	0.25	0.25	0.30769	0.3	0.47368	0.34286	0.5	0.29412	0.38095	0.21622	0.32258	0.29268	0.42105	0.4	0.34146	0.32432	0.33333	0.61905	0.21053	0.55556	0.21622	0.37838	0.3	0.29268	0.19512	0.20513	0.31579	0.35	0.35897	0.3	0.34146	0.35897	0.32432	0.34146	0.42105
Monaca	0.52174	0.52174	0.52174	0.28571	0.17391	0.26087	0.38095	0.54545	0.34783	0.26087	0.34783	0.34783	0.43478	0.25	0.33333	0.17391	0.26087	0.16667	0.36364	0.4	0.43478	0.33333	0.58333	0.27273	0.42857	0.5	0.36364	0.33333	0.5	0.27273	0.5	0.5	0.090909	0.4	0.27273	0.38095	0.26087	0.26087	0.26087	0.26087	0.28571	0.34783	0.43478	0.25	0.33333	0.27273	0.19048	0.25	0.26087
Moresca_	0.25641	0.25641	0.25641	0.71795	0.21053	0.46154	0.71795	0.37838	0.55	0.73171	0.5	0.5	0.5641	0.15385	0.2	0.75	0.35897	0.3	0.26316	0.51429	0.5	0.58824	0.52381	0.54054	0.66667	0.43902	0.21053	0.25	0.4878	0.48649	0.42857	0.2381	0.26316	0.27778	0.54054	0.54054	0.7	0.73171	0.73171	0.46154	0.26316	0.3	0.41026	0.25	0.29268	0.5641	0.48649	0.39024	0.26316
Murtiddara	0.34286	0.34286	0.34286	0.4	0.29412	0.34286	0.4	0.24242	0.33333	0.48649	0.38889	0.38889	0.28571	0.34286	0.33333	0.44444	0.28571	0.33333	0.41176	0.3871	0.44444	0.33333	0.31579	0.30303	0.37037	0.32432	0.23529	0.22222	0.32432	0.30303	0.31579	0.42105	0.35294	0.4375	0.30303	0.42424	0.5	0.54054	0.48649	0.45714	0.35294	0.33333	0.34286	0.27778	0.27027	0.4	0.42424	0.21622	0.47059
NasFrGr	0.31579	0.31579	0.31579	0.47368	0.32432	0.47368	0.52632	0.5	0.5641	0.5	0.46154	0.46154	0.57895	0.15789	0.25641	0.5641	0.26316	0.20513	0.27027	0.41176	0.71795	0.42424	0.43902	0.5	0.46667	0.4	0.27027	0.25641	0.4	0.55556	0.39024	0.4878	0.43243	0.57143	0.5	0.66667	0.51282	0.55	0.5	0.42105	0.37838	0.35897	0.52632	0.25641	0.35	0.47368	0.5	0.4	0.32432
Nerba	0.35	0.35	0.35	0.65	0.15385	0.4	0.65	0.47368	0.4878	0.66667	0.58537	0.58537	0.55	0.1	0.2439	0.73171	0.35	0.2439	0.25641	0.5	0.4878	0.62857	0.60465	0.63158	0.70968	0.52381	0.20513	0.2439	0.47619	0.57895	0.51163	0.32558	0.25641	0.32432	0.63158	0.63158	0.68293	0.71429	0.66667	0.4	0.30769	0.34146	0.45	0.19512	0.2381	0.6	0.52632	0.38095	0.25641
NerbaCat	0.35	0.35	0.35	0.7	0.15385	0.45	0.7	0.47368	0.53659	0.71429	0.63415	0.63415	0.55	0.1	0.2439	0.73171	0.35	0.29268	0.25641	0.55556	0.4878	0.62857	0.65116	0.63158	0.70968	0.57143	0.20513	0.2439	0.52381	0.57895	0.55814	0.27907	0.25641	0.32432	0.63158	0.63158	0.68293	0.71429	0.71429	0.4	0.30769	0.34146	0.5	0.19512	0.2381	0.6	0.52632	0.38095	0.25641
NocBelice	0.36842	0.36842	0.36842	0.42105	0.48649	0.36842	0.42105	0.33333	0.51282	0.5	0.61538	0.61538	0.36842	0.52632	0.20513	0.61538	0.52632	0.61538	0.32432	0.52941	0.46154	0.60606	0.39024	0.66667	0.68966	0.45	0.21622	0.20513	0.5	0.38889	0.4878	0.34146	0.43243	0.4	0.66667	0.38889	0.61538	0.65	0.5	0.68421	0.37838	0.35897	0.52632	0.30769	0.35	0.47368	0.38889	0.25	0.32432
NocellEtnea	0.4	0.4	0.4	0.6	0.41026	0.45	0.65	0.42105	0.39024	0.57143	0.73171	0.73171	0.5	0.35	0.29268	0.58537	0.4	0.43902	0.30769	0.66667	0.39024	0.51429	0.65116	0.57895	0.58065	0.66667	0.30769	0.29268	0.61905	0.63158	0.69767	0.27907	0.41026	0.32432	0.57895	0.57895	0.73171	0.66667	0.57143	0.65	0.30769	0.29268	0.7	0.34146	0.33333	0.45	0.42105	0.33333	0.30769
NocelMess	0.30769	0.30769	0.30769	0.5641	0.31579	0.46154	0.5641	0.32432	0.5	0.53659	0.4	0.4	0.25641	0.35897	0.35	0.45	0.46154	0.45	0.21053	0.4	0.35	0.52941	0.52381	0.48649	0.6	0.58537	0.21053	0.2	0.63415	0.27027	0.57143	0.2381	0.31579	0.22222	0.48649	0.27027	0.5	0.4878	0.53659	0.61538	0.42105	0.4	0.35897	0.35	0.39024	0.30769	0.43243	0.19512	0.31579
NocellNissena	0.2963	0.2963	0.2963	0.51852	0.37037	0.28571	0.59259	0.46154	0.42857	0.48276	0.64286	0.64286	0.64286	0.34483	0.27586	0.68966	0.28571	0.35714	0.2963	0.64	0.57143	0.45455	0.46667	0.53846	0.55556	0.48276	0.22222	0.2069	0.48276	0.53846	0.46667	0.26667	0.38462	0.33333	0.53846	0.69231	0.71429	0.68966	0.48276	0.59259	0.23077	0.21429	0.51852	0.35714	0.41379	0.5	0.56	0.27586	0.22222
OgliarMess	0.20513	0.20513	0.20513	0.5641	0.31579	0.41026	0.61538	0.48649	0.5	0.53659	0.5	0.5	0.61538	0.25641	0.2	0.55	0.30769	0.25	0.21053	0.4	0.5	0.52941	0.57143	0.59459	0.6	0.68293	0.26316	0.25	0.63415	0.64865	0.66667	0.28571	0.36842	0.33333	0.59459	0.7027	0.65	0.63415	0.53659	0.51282	0.21053	0.2	0.5641	0.35	0.34146	0.46154	0.43243	0.39024	0.15789
OlivoCastig	0.34146	0.34146	0.34146	0.68293	0.15	0.43902	0.68293	0.46154	0.52381	0.69767	0.61905	0.61905	0.53659	0.097561	0.2381	0.71429	0.34146	0.28571	0.25	0.54054	0.47619	0.61111	0.63636	0.61538	0.6875	0.55814	0.2	0.2381	0.51163	0.5641	0.54545	0.27273	0.25	0.31579	0.61538	0.61538	0.66667	0.69767	0.69767	0.39024	0.3	0.33333	0.4878	0.19048	0.23256	0.58537	0.51282	0.37209	0.25
Passulunara	0.2439	0.2439	0.2439	0.4878	0.35	0.39024	0.4878	0.35897	0.33333	0.55814	0.42857	0.42857	0.43902	0.34146	0.33333	0.52381	0.4878	0.38095	0.25	0.43243	0.42857	0.38889	0.5	0.41026	0.4375	0.55814	0.35	0.33333	0.51163	0.5641	0.59091	0.27273	0.3	0.31579	0.41026	0.61538	0.66667	0.65116	0.55814	0.43902	0.45	0.42857	0.39024	0.38095	0.23256	0.39024	0.46154	0.4186	0.3
Patrinostraru	0.15789	0.15789	0.15789	0.42105	0.43243	0.52632	0.36842	0.27778	0.5641	0.4	0.35897	0.35897	0.31579	0.31579	0.15385	0.41026	0.36842	0.41026	0.37838	0.35294	0.41026	0.42424	0.34146	0.44444	0.48276	0.4	0.16216	0.15385	0.45	0.33333	0.43902	0.4878	0.21622	0.4	0.44444	0.22222	0.35897	0.35	0.4	0.52632	0.27027	0.25641	0.63158	0.35897	0.4	0.36842	0.33333	0.4	0.37838
Pidicuddara	0.26316	0.26316	0.26316	0.31579	0.48649	0.52632	0.31579	0.27778	0.46154	0.3	0.30769	0.30769	0.26316	0.31579	0.35897	0.35897	0.52632	0.5641	0.32432	0.29412	0.30769	0.42424	0.29268	0.38889	0.46667	0.35	0.16216	0.15385	0.4	0.27778	0.34146	0.29268	0.37838	0.22857	0.38889	0.27778	0.35897	0.35	0.3	0.52632	0.37838	0.35897	0.36842	0.5641	0.5	0.26316	0.38889	0.4	0.21622
Pirunara	0.15	0.15	0.15	0.4	0.41026	0.1	0.45	0.31579	0.14634	0.38095	0.39024	0.39024	0.5	0.3	0.14634	0.43902	0.35	0.2439	0.25641	0.33333	0.29268	0.22857	0.37209	0.21053	0.25806	0.38095	0.5641	0.58537	0.38095	0.63158	0.4186	0.27907	0.41026	0.32432	0.21053	0.52632	0.43902	0.42857	0.38095	0.2	0.15385	0.14634	0.4	0.2439	0.14286	0.3	0.31579	0.52381	0.35897
PizzoCorvo	0.44444	0.44444	0.44444	0.55556	0.34286	0.44444	0.55556	0.47059	0.54054	0.57895	0.64865	0.64865	0.44444	0.27778	0.21622	0.64865	0.44444	0.37838	0.22857	0.4375	0.48649	0.83871	0.61538	0.88235	0.96296	0.57895	0.11429	0.10811	0.63158	0.47059	0.61538	0.30769	0.28571	0.36364	0.88235	0.35294	0.59459	0.63158	0.57895	0.5	0.4	0.43243	0.5	0.10811	0.15789	0.55556	0.41176	0.21053	0.22857
Pizzutella	0.4	0.4	0.4	0.34286	0.29412	0.28571	0.4	0.48485	0.55556	0.37838	0.55556	0.55556	0.45714	0.22857	0.27778	0.5	0.34286	0.33333	0.29412	0.45161	0.72222	0.46667	0.47368	0.48485	0.51852	0.43243	0.29412	0.27778	0.43243	0.54545	0.42105	0.42105	0.35294	0.5	0.48485	0.54545	0.5	0.48649	0.37838	0.4	0.35294	0.33333	0.45714	0.22222	0.32432	0.57143	0.36364	0.37838	0.41176
Sammartinara	0.32432	0.32432	0.32432	0.37838	0.38889	0.21622	0.43243	0.4	0.31579	0.41026	0.47368	0.47368	0.54054	0.37838	0.10526	0.52632	0.37838	0.42105	0.44444	0.42424	0.42105	0.4375	0.45	0.4	0.5	0.46154	0.44444	0.42105	0.51282	0.51429	0.5	0.35	0.44444	0.41176	0.4	0.51429	0.63158	0.5641	0.41026	0.37838	0.22222	0.21053	0.43243	0.31579	0.25641	0.43243	0.34286	0.30769	0.33333
SantAgatese	0.10526	0.10526	0.10526	0.42105	0.37838	0.10526	0.47368	0.33333	0.15385	0.4	0.35897	0.35897	0.52632	0.31579	0.10256	0.46154	0.36842	0.25641	0.27027	0.29412	0.30769	0.24242	0.34146	0.22222	0.26667	0.35	0.59459	0.61538	0.4	0.61111	0.39024	0.29268	0.43243	0.34286	0.22222	0.5	0.46154	0.45	0.4	0.21053	0.16216	0.15385	0.36842	0.25641	0.15	0.31579	0.33333	0.5	0.32432
Tunnulidda	0.31579	0.31579	0.31579	0.57895	0.43243	0.36842	0.63158	0.38889	0.30769	0.65	0.51282	0.51282	0.57895	0.36842	0.25641	0.66667	0.52632	0.35897	0.27027	0.41176	0.41026	0.42424	0.4878	0.44444	0.48276	0.5	0.32432	0.30769	0.5	0.61111	0.4878	0.19512	0.37838	0.22857	0.44444	0.61111	0.66667	0.75	0.65	0.52632	0.27027	0.25641	0.47368	0.30769	0.3	0.42105	0.38889	0.45	0.27027
TurdunAntim	0.26087	0.26087	0.26087	0.47619	0.26087	0.34783	0.57143	0.45455	0.43478	0.43478	0.34783	0.34783	0.43478	0.33333	0.33333	0.43478	0.26087	0.25	0.090909	0.3	0.43478	0.33333	0.5	0.36364	0.42857	0.5	0.27273	0.25	0.5	0.36364	0.5	0.33333	0.27273	0.3	0.36364	0.47619	0.52174	0.52174	0.43478	0.52174	0.28571	0.26087	0.43478	0.16667	0.41667	0.27273	0.47619	0.25	0.26087
Vaddara	0.43478	0.43478	0.43478	0.28571	0.17391	0.26087	0.38095	0.54545	0.34783	0.26087	0.34783	0.34783	0.43478	0.16667	0.25	0.17391	0.26087	0.16667	0.36364	0.4	0.43478	0.33333	0.58333	0.27273	0.42857	0.5	0.36364	0.33333	0.5	0.27273	0.5	0.5	0.090909	0.4	0.27273	0.38095	0.26087	0.26087	0.26087	0.26087	0.28571	0.34783	0.43478	0.25	0.33333	0.27273	0.19048	0.25	0.17391
Vallanella	0.27273	0.27273	0.27273	0.5	0.45455	0.36364	0.4	0.28571	0.63636	0.45455	0.63636	0.63636	0.36364	0.43478	0.43478	0.45455	0.36364	0.43478	0.095238	0.52632	0.36364	0.47059	0.34783	0.57143	0.61538	0.34783	0.095238	0.17391	0.34783	0.47619	0.34783	0.34783	0.38095	0.31579	0.57143	0.2	0.36364	0.36364	0.45455	0.54545	0.2	0.18182	0.45455	0.26087	0.43478	0.57143	0.3	0.43478	0.45455
Verdello	0.36842	0.36842	0.36842	0.42105	0.37838	0.42105	0.47368	0.55556	0.41026	0.4	0.41026	0.41026	0.42105	0.21053	0.25641	0.46154	0.47368	0.30769	0.43243	0.29412	0.5641	0.48485	0.53659	0.44444	0.55172	0.45	0.37838	0.35897	0.5	0.55556	0.43902	0.43902	0.37838	0.4	0.44444	0.44444	0.46154	0.45	0.4	0.31579	0.43243	0.46154	0.47368	0.30769	0.35	0.42105	0.5	0.45	0.32432
Zaituna	0.27273	0.27273	0.27273	0.4	0.45455	0.27273	0.4	0.095238	0.36364	0.36364	0.18182	0.18182	0.27273	0.43478	0.34783	0.36364	0.45455	0.52174	0.19048	0.21053	0.090909	0.23529	0.34783	0.28571	0.30769	0.26087	0.19048	0.17391	0.26087	0.28571	0.26087	0.26087	0.47619	0.21053	0.28571	0.4	0.45455	0.45455	0.36364	0.45455	0.3	0.36364	0.18182	0.52174	0.52174	0.095238	0.5	0.43478	0.27273
Sic_1	0.32258	0.32258	0.32258	0.45161	0.19355	0.3125	0.51613	0.41379	0.3125	0.42424	0.4375	0.4375	0.3871	0.12903	0.18182	0.54545	0.25	0.1875	0.32258	0.41379	0.5	0.38462	0.41176	0.41379	0.45455	0.36364	0.19355	0.24242	0.36364	0.6	0.35294	0.23529	0.26667	0.28571	0.41379	0.46667	0.5625	0.48485	0.42424	0.3871	0.26667	0.3125	0.3871	0.25	0.30303	0.3871	0.48276	0.36364	0.25806
Sic_2	0.41176	0.41176	0.41176	0.23529	0.35294	0.22857	0.23529	0.25	0.22857	0.22222	0.28571	0.28571	0.23529	0.41176	0.38889	0.27778	0.4	0.4	0.35294	0.25	0.22857	0.27586	0.21622	0.3125	0.32	0.27778	0.29412	0.27778	0.22222	0.36364	0.27027	0.27027	0.30303	0.25806	0.3125	0.42424	0.28571	0.33333	0.22222	0.41176	0.30303	0.28571	0.35294	0.28571	0.33333	0.23529	0.5	0.38889	0.52941
Sic_3	0.16667	0.16667	0.16667	0.55556	0.28571	0.38889	0.61111	0.52941	0.48649	0.52632	0.48649	0.48649	0.55556	0.27778	0.16216	0.54054	0.33333	0.27027	0.22857	0.375	0.54054	0.58065	0.5641	0.64706	0.66667	0.68421	0.28571	0.27027	0.68421	0.64706	0.66667	0.30769	0.34286	0.36364	0.64706	0.64706	0.7027	0.63158	0.52632	0.5	0.22857	0.21622	0.5	0.32432	0.31579	0.5	0.41176	0.31579	0.11429
Sic_4	0.35294	0.35294	0.35294	0.61111	0.24242	0.47059	0.61111	0.41176	0.51429	0.66667	0.57143	0.57143	0.52941	0.17647	0.22857	0.68571	0.35294	0.28571	0.24242	0.5	0.45714	0.77419	0.59459	0.8125	0.82759	0.61111	0.12121	0.11429	0.55556	0.5	0.59459	0.27027	0.24242	0.30303	0.8125	0.5	0.62857	0.72222	0.66667	0.47059	0.34286	0.34286	0.52941	0.11429	0.16667	0.52941	0.5	0.22222	0.24242
Sic_5	0.32	0.33333	0.32	0.4	0.43478	0.5	0.4	0.4	0.25	0.4	0.33333	0.33333	0.25	0.33333	0.33333	0.5	0.5	0.32	0.45455	0.19048	0.32	0.36364	0.30769	0.41667	0.4	0.38462	0.26087	0.32	0.38462	0.63636	0.38462	0.38462	0.41667	0.41667	0.41667	0.38095	0.4	0.4	0.4	0.32	0.4	0.38462	0.33333	0.32	0.23077	0.33333	0.6087	0.48	0.41667
Sic_6	0.34286	0.35294	0.34286	0.29412	0.41176	0.29412	0.29412	0.24242	0.28571	0.27778	0.4	0.4	0.29412	0.47059	0.28571	0.34286	0.35294	0.38889	0.18182	0.33333	0.17143	0.33333	0.43243	0.36364	0.38462	0.48649	0.11765	0.11111	0.43243	0.42424	0.48649	0.37838	0.41176	0.3125	0.36364	0.375	0.38889	0.38889	0.27778	0.34286	0.12121	0.11111	0.45714	0.27778	0.37838	0.29412	0.24242	0.38889	0.35294
Sic_7	0.3871	0.4	0.3871	0.53333	0.25806	0.51613	0.46667	0.48276	0.45161	0.5625	0.45161	0.45161	0.4	0.26667	0.3125	0.625	0.3871	0.3125	0.46667	0.42857	0.45161	0.46154	0.36364	0.48276	0.52174	0.30303	0.19355	0.24242	0.30303	0.46667	0.30303	0.30303	0.26667	0.35714	0.48276	0.41379	0.5625	0.5625	0.5625	0.32258	0.27586	0.25	0.45161	0.1875	0.24242	0.6	0.48276	0.4375	0.51613
Sic_8	0.27778	0.28571	0.27778	0.68571	0.22857	0.45714	0.68571	0.41176	0.5	0.7027	0.5	0.5	0.57143	0.11429	0.11111	0.66667	0.4	0.32432	0.29412	0.3871	0.5	0.64516	0.57895	0.64706	0.74074	0.68421	0.28571	0.32432	0.63158	0.58824	0.68421	0.26316	0.28571	0.30303	0.64706	0.60606	0.7027	0.64865	0.7027	0.38889	0.35294	0.32432	0.44444	0.21622	0.15789	0.57143	0.41176	0.37838	0.17143
Sic_9	0.35294	0.35294	0.35294	0.4	0.29412	0.17647	0.45714	0.5625	0.33333	0.37838	0.38889	0.38889	0.57143	0.23529	0.22857	0.44444	0.29412	0.11429	0.42424	0.32258	0.45714	0.33333	0.43243	0.30303	0.37037	0.33333	0.36364	0.34286	0.38889	0.48485	0.32432	0.37838	0.48485	0.4375	0.30303	0.60606	0.44444	0.48649	0.37838	0.29412	0.18182	0.22857	0.41176	0.28571	0.33333	0.34286	0.375	0.44444	0.36364
Sic_10	0.12121	0.12121	0.12121	0.29412	0.42424	0.30303	0.29412	0.3871	0.51429	0.33333	0.34286	0.34286	0.29412	0.36364	0.35294	0.28571	0.36364	0.35294	0.3125	0.26667	0.52941	0.41379	0.27778	0.4375	0.46154	0.34286	0.3125	0.29412	0.4	0.375	0.38889	0.44444	0.25	0.45161	0.4375	0.3125	0.28571	0.33333	0.33333	0.42424	0.375	0.35294	0.42424	0.29412	0.34286	0.41176	0.3871	0.34286	0.4375
Sic_11	0.4	0.4	0.4	0.5	0.51282	0.25	0.55	0.26316	0.29268	0.52381	0.43902	0.43902	0.5	0.4	0.2439	0.58537	0.5	0.43902	0.30769	0.38889	0.29268	0.45714	0.32558	0.52632	0.51613	0.38095	0.35897	0.34146	0.42857	0.36842	0.37209	0.18605	0.46154	0.21622	0.52632	0.47368	0.53659	0.61905	0.52381	0.55	0.30769	0.29268	0.35	0.34146	0.38095	0.3	0.31579	0.28571	0.20513
Sic_12	0.35897	0.35897	0.35897	0.51282	0.31579	0.30769	0.5641	0.48649	0.45	0.4878	0.65	0.65	0.51282	0.25641	0.15	0.6	0.35897	0.3	0.21053	0.57143	0.5	0.58824	0.61905	0.59459	0.66667	0.68293	0.31579	0.35	0.63415	0.64865	0.71429	0.38095	0.26316	0.44444	0.59459	0.59459	0.65	0.58537	0.4878	0.41026	0.26316	0.3	0.51282	0.25	0.29268	0.5641	0.37838	0.34146	0.26316
Sic_13	0.34146	0.34146	0.34146	0.53659	0.5	0.34146	0.58537	0.51282	0.38095	0.51163	0.61905	0.61905	0.53659	0.34146	0.14286	0.61905	0.63415	0.47619	0.35	0.48649	0.52381	0.61111	0.59091	0.61538	0.6875	0.65116	0.45	0.42857	0.69767	0.71795	0.68182	0.36364	0.35	0.42105	0.61538	0.51282	0.71429	0.65116	0.51163	0.58537	0.45	0.42857	0.53659	0.33333	0.27907	0.53659	0.41026	0.37209	0.3
Sic_14	0.27778	0.27778	0.27778	0.48649	0.27778	0.44444	0.48649	0.58824	0.68421	0.51282	0.47368	0.47368	0.48649	0.22222	0.27027	0.47368	0.33333	0.27027	0.34286	0.42424	0.64865	0.5625	0.61538	0.51429	0.64286	0.52632	0.34286	0.32432	0.57895	0.4	0.5641	0.41026	0.28571	0.47059	0.51429	0.45714	0.52632	0.51282	0.51282	0.33333	0.4	0.43243	0.5	0.32432	0.26316	0.59459	0.41176	0.36842	0.4
Sic_15	0.27778	0.27778	0.27778	0.33333	0.28571	0.44444	0.38889	0.29412	0.32432	0.36842	0.32432	0.32432	0.22222	0.27778	0.21622	0.43243	0.38889	0.37838	0.17143	0.3125	0.43243	0.3871	0.35897	0.41176	0.41379	0.42105	0.22857	0.21622	0.42105	0.47059	0.41026	0.46154	0.28571	0.48485	0.41176	0.41176	0.48649	0.52632	0.36842	0.5	0.4	0.37838	0.38889	0.32432	0.36842	0.27778	0.47059	0.26316	0.17143
Sic_16	0.2	0.2	0.2	0.3871	0.45161	0.32258	0.3871	0.5	0.5	0.36364	0.5	0.5	0.3871	0.4	0.25	0.42424	0.45161	0.45161	0.46667	0.48276	0.45161	0.53846	0.42424	0.55172	0.6087	0.4375	0.2	0.1875	0.5	0.4	0.48485	0.36364	0.27586	0.35714	0.55172	0.26667	0.375	0.36364	0.36364	0.53333	0.27586	0.25806	0.53333	0.3871	0.375	0.32258	0.28571	0.375	0.4
Sic_17	0.21053	0.21053	0.21053	0.73684	0.21622	0.52632	0.73684	0.33333	0.51282	0.75	0.5641	0.5641	0.57895	0.10526	0.25641	0.71795	0.26316	0.30769	0.27027	0.52941	0.46154	0.54545	0.53659	0.55556	0.6	0.55	0.21622	0.25641	0.55	0.5	0.53659	0.19512	0.43243	0.22857	0.55556	0.61111	0.71795	0.7	0.75	0.52632	0.32432	0.30769	0.42105	0.30769	0.3	0.52632	0.5	0.3	0.10811
Sic_18	0.054054	0.054054	0.054054	0.37838	0.22222	0.16216	0.37838	0.22857	0.15789	0.41026	0.26316	0.26316	0.32432	0.27027	0.21053	0.31579	0.27027	0.36842	0.16667	0.24242	0.26316	0.125	0.25	0.057143	0.13793	0.25641	0.5	0.52632	0.30769	0.28571	0.3	0.15	0.38889	0.23529	0.057143	0.34286	0.36842	0.35897	0.41026	0.21622	0.16667	0.15789	0.27027	0.36842	0.25641	0.21622	0.28571	0.30769	0.27778
Sic_19	0.37838	0.37838	0.37838	0.48649	0.44444	0.43243	0.54054	0.34286	0.47368	0.51282	0.57895	0.57895	0.43243	0.32432	0.36842	0.47368	0.32432	0.31579	0.16667	0.54545	0.42105	0.5625	0.7	0.51429	0.62069	0.76923	0.22222	0.21053	0.76923	0.51429	0.8	0.25	0.33333	0.29412	0.51429	0.45714	0.47368	0.46154	0.51282	0.43243	0.27778	0.31579	0.43243	0.36842	0.35897	0.37838	0.22857	0.20513	0.16667
Sic_20	0.3	0.3	0.3	0.5	0.30769	0.35	0.55	0.57895	0.29268	0.47619	0.43902	0.43902	0.5	0.2	0.2439	0.53659	0.5	0.34146	0.35897	0.27778	0.43902	0.4	0.51163	0.47368	0.45161	0.52381	0.35897	0.34146	0.52381	0.63158	0.51163	0.27907	0.30769	0.32432	0.47368	0.63158	0.63415	0.61905	0.47619	0.4	0.41026	0.39024	0.4	0.34146	0.28571	0.4	0.52632	0.38095	0.15385
Sic_21	0.25	0.25	0.25	0.45	0.30769	0.35	0.4	0.52632	0.4878	0.47619	0.58537	0.58537	0.4	0.2	0.2439	0.43902	0.3	0.29268	0.35897	0.44444	0.4878	0.51429	0.60465	0.52632	0.58065	0.52381	0.15385	0.14634	0.57143	0.42105	0.60465	0.51163	0.15385	0.48649	0.52632	0.31579	0.39024	0.42857	0.47619	0.3	0.30769	0.34146	0.55	0.14634	0.19048	0.5	0.36842	0.28571	0.35897
Sic_22	0.2	0.2	0.2	0.35	0.30769	0.3	0.3	0.36842	0.29268	0.38095	0.29268	0.29268	0.3	0.3	0.58537	0.29268	0.4	0.29268	0.30769	0.27778	0.34146	0.28571	0.32558	0.21053	0.32258	0.28571	0.41026	0.39024	0.28571	0.52632	0.32558	0.32558	0.30769	0.21622	0.21053	0.47368	0.39024	0.42857	0.38095	0.3	0.25641	0.2439	0.4	0.4878	0.38095	0.3	0.36842	0.52381	0.51282
Sic_23	0.36842	0.36842	0.36842	0.47368	0.32432	0.26316	0.52632	0.55556	0.41026	0.45	0.71795	0.71795	0.52632	0.26316	0.20513	0.5641	0.36842	0.30769	0.27027	0.64706	0.5641	0.54545	0.63415	0.55556	0.62069	0.65	0.32432	0.35897	0.6	0.72222	0.68293	0.39024	0.27027	0.45714	0.55556	0.61111	0.61538	0.55	0.45	0.42105	0.27027	0.30769	0.57895	0.25641	0.3	0.57895	0.44444	0.35	0.32432
Sic_24	0.43243	0.43243	0.43243	0.43243	0.44444	0.27027	0.48649	0.51429	0.36842	0.41026	0.52632	0.52632	0.48649	0.37838	0.31579	0.57895	0.54054	0.36842	0.44444	0.36364	0.57895	0.5	0.45	0.51429	0.55172	0.35897	0.38889	0.36842	0.41026	0.57143	0.35	0.3	0.44444	0.35294	0.51429	0.51429	0.57895	0.5641	0.41026	0.43243	0.38889	0.42105	0.48649	0.26316	0.35897	0.54054	0.51429	0.51282	0.38889
Sic_25	0.25	0.25	0.25	0.35	0.41026	0.3	0.35	0.26316	0.29268	0.38095	0.43902	0.43902	0.25	0.4	0.43902	0.34146	0.35	0.43902	0.51282	0.44444	0.29268	0.28571	0.37209	0.26316	0.32258	0.38095	0.30769	0.29268	0.33333	0.36842	0.37209	0.32558	0.35897	0.27027	0.26316	0.36842	0.34146	0.38095	0.38095	0.4	0.25641	0.2439	0.5	0.43902	0.38095	0.25	0.42105	0.38095	0.51282
Sic_26	0.42105	0.42105	0.42105	0.42105	0.27027	0.15789	0.47368	0.33333	0.20513	0.45	0.41026	0.41026	0.42105	0.15789	0.35897	0.46154	0.21053	0.15385	0.37838	0.35294	0.35897	0.18182	0.39024	0.16667	0.2	0.3	0.43243	0.46154	0.3	0.5	0.34146	0.39024	0.32432	0.34286	0.16667	0.61111	0.35897	0.45	0.45	0.21053	0.27027	0.30769	0.31579	0.20513	0.3	0.26316	0.38889	0.4	0.37838
Sic_27	0.26316	0.26316	0.26316	0.42105	0.32432	0.57895	0.36842	0.27778	0.46154	0.45	0.30769	0.30769	0.36842	0.21053	0.25641	0.51282	0.42105	0.35897	0.21622	0.29412	0.46154	0.42424	0.2439	0.44444	0.46667	0.3	0.21622	0.20513	0.3	0.38889	0.29268	0.34146	0.37838	0.34286	0.44444	0.5	0.51282	0.55	0.45	0.52632	0.32432	0.30769	0.47368	0.35897	0.4	0.42105	0.5	0.35	0.27027
Sic_28	0.59459	0.54054	0.59459	0.37838	0.38889	0.37838	0.43243	0.34286	0.42105	0.41026	0.47368	0.47368	0.37838	0.32432	0.26316	0.57895	0.54054	0.42105	0.27778	0.36364	0.63158	0.5625	0.5	0.51429	0.64286	0.41026	0.16667	0.15789	0.51282	0.45714	0.45	0.4	0.22222	0.47059	0.51429	0.34286	0.52632	0.5641	0.41026	0.48649	0.5	0.57895	0.37838	0.26316	0.35897	0.48649	0.45714	0.35897	0.27778
Sic_29	0.33333	0.33333	0.33333	0.44444	0.17143	0.44444	0.38889	0.41176	0.43243	0.42105	0.32432	0.32432	0.22222	0.055556	0.27027	0.48649	0.33333	0.27027	0.45714	0.25	0.43243	0.51613	0.30769	0.58824	0.57143	0.31579	0.17143	0.16216	0.31579	0.41176	0.30769	0.35897	0.17143	0.36364	0.58824	0.41176	0.48649	0.47368	0.42105	0.33333	0.45714	0.43243	0.33333	0.27027	0.26316	0.5	0.52941	0.21053	0.34286
Sic_30	0.41026	0.41026	0.41026	0.41026	0.31579	0.46154	0.41026	0.37838	0.6	0.43902	0.65	0.65	0.41026	0.30769	0.3	0.55	0.30769	0.45	0.31579	0.68571	0.45	0.58824	0.57143	0.59459	0.64516	0.4878	0.15789	0.15	0.43902	0.37838	0.52381	0.33333	0.31579	0.38889	0.59459	0.48649	0.55	0.53659	0.43902	0.51282	0.26316	0.3	0.61538	0.3	0.39024	0.51282	0.43243	0.29268	0.36842
Sic_31	0.25641	0.25641	0.25641	0.41026	0.31579	0.35897	0.35897	0.37838	0.6	0.39024	0.55	0.55	0.46154	0.20513	0.3	0.5	0.30769	0.35	0.31579	0.51429	0.5	0.52941	0.42857	0.59459	0.6	0.43902	0.21053	0.2	0.43902	0.48649	0.42857	0.42857	0.36842	0.38889	0.59459	0.43243	0.55	0.4878	0.39024	0.5641	0.31579	0.3	0.46154	0.35	0.39024	0.5641	0.37838	0.29268	0.31579
Sic_32	0.27027	0.27027	0.27027	0.43243	0.38889	0.21622	0.37838	0.28571	0.36842	0.46154	0.47368	0.47368	0.43243	0.43243	0.052632	0.52632	0.43243	0.47368	0.33333	0.36364	0.26316	0.4375	0.25	0.45714	0.5	0.30769	0.33333	0.36842	0.35897	0.4	0.35	0.25	0.38889	0.29412	0.45714	0.34286	0.42105	0.46154	0.46154	0.37838	0.11111	0.10526	0.43243	0.26316	0.25641	0.43243	0.28571	0.35897	0.38889
Sic_33	0.32432	0.32432	0.32432	0.59459	0.44444	0.48649	0.59459	0.28571	0.63158	0.61538	0.52632	0.52632	0.43243	0.27027	0.31579	0.57895	0.43243	0.52632	0.27778	0.54545	0.47368	0.5625	0.5	0.51429	0.62069	0.41026	0.22222	0.26316	0.46154	0.34286	0.4	0.15	0.55556	0.17647	0.51429	0.34286	0.47368	0.46154	0.61538	0.54054	0.38889	0.42105	0.43243	0.42105	0.46154	0.37838	0.4	0.35897	0.22222
Sic_34	0.35897	0.35897	0.35897	0.71795	0.26316	0.46154	0.71795	0.43243	0.5	0.78049	0.55	0.55	0.51282	0.15385	0.2	0.75	0.41026	0.3	0.21053	0.4	0.45	0.64706	0.61905	0.64865	0.73333	0.63415	0.21053	0.25	0.63415	0.54054	0.66667	0.2381	0.31579	0.27778	0.64865	0.59459	0.65	0.73171	0.78049	0.41026	0.36842	0.4	0.41026	0.2	0.19512	0.46154	0.43243	0.34146	0.15789
Sic_35	0.32432	0.32432	0.32432	0.43243	0.38889	0.43243	0.43243	0.34286	0.57895	0.51282	0.57895	0.57895	0.32432	0.48649	0.21053	0.63158	0.43243	0.52632	0.33333	0.48485	0.47368	0.625	0.4	0.68571	0.71429	0.41026	0.22222	0.21053	0.46154	0.4	0.45	0.35	0.38889	0.41176	0.68571	0.4	0.63158	0.66667	0.51282	0.59459	0.33333	0.31579	0.54054	0.26316	0.30769	0.54054	0.4	0.25641	0.33333
Sic_36	0.41026	0.41026	0.41026	0.35897	0.36842	0.41026	0.35897	0.21622	0.4	0.43902	0.4	0.4	0.20513	0.35897	0.35	0.45	0.35897	0.4	0.31579	0.45714	0.4	0.41176	0.38095	0.43243	0.46667	0.34146	0.36842	0.35	0.34146	0.27027	0.38095	0.33333	0.47368	0.38889	0.43243	0.43243	0.45	0.4878	0.43902	0.41026	0.42105	0.45	0.35897	0.3	0.34146	0.35897	0.43243	0.19512	0.36842
Sic_37	0.27778	0.27778	0.27778	0.38889	0.22857	0.16667	0.44444	0.35294	0.21622	0.42105	0.27027	0.27027	0.55556	0.33333	0.27027	0.37838	0.22222	0.21622	0.22857	0.25	0.37838	0.32258	0.41026	0.29412	0.37037	0.47368	0.28571	0.27027	0.42105	0.47059	0.46154	0.15385	0.22857	0.18182	0.29412	0.64706	0.48649	0.52632	0.42105	0.27778	0.057143	0.10811	0.44444	0.27027	0.31579	0.27778	0.41176	0.31579	0.22857
Sic_38	0.39024	0.39024	0.39024	0.53659	0.45	0.4878	0.53659	0.41026	0.47619	0.51163	0.52381	0.52381	0.34146	0.34146	0.2381	0.52381	0.4878	0.42857	0.4	0.48649	0.57143	0.55556	0.59091	0.5641	0.625	0.55814	0.3	0.28571	0.60465	0.46154	0.59091	0.36364	0.35	0.42105	0.5641	0.35897	0.52381	0.46512	0.51163	0.43902	0.5	0.52381	0.4878	0.38095	0.32558	0.43902	0.46154	0.32558	0.35
Sic_39	0.15385	0.15385	0.15385	0.51282	0.42105	0.30769	0.5641	0.43243	0.5	0.4878	0.4	0.4	0.66667	0.35897	0.15	0.55	0.35897	0.35	0.31579	0.34286	0.45	0.52941	0.42857	0.54054	0.6	0.53659	0.36842	0.35	0.58537	0.48649	0.52381	0.2381	0.52632	0.27778	0.54054	0.59459	0.6	0.58537	0.4878	0.51282	0.10526	0.1	0.46154	0.45	0.43902	0.41026	0.32432	0.39024	0.15789
Sic_40	0.20513	0.20513	0.20513	0.35897	0.36842	0.5641	0.30769	0.27027	0.45	0.43902	0.25	0.25	0.25641	0.25641	0.3	0.4	0.41026	0.3	0.26316	0.17143	0.4	0.35294	0.28571	0.43243	0.4	0.34146	0.21053	0.2	0.34146	0.43243	0.33333	0.33333	0.42105	0.33333	0.43243	0.37838	0.45	0.4878	0.43902	0.46154	0.31579	0.3	0.35897	0.4	0.39024	0.35897	0.37838	0.39024	0.21053
Sic_41	0.16216	0.16216	0.16216	0.27027	0.38889	0.48649	0.21622	0.28571	0.42105	0.35897	0.26316	0.26316	0.27027	0.27027	0.31579	0.31579	0.37838	0.26316	0.22222	0.18182	0.42105	0.25	0.25	0.34286	0.28571	0.30769	0.22222	0.21053	0.30769	0.45714	0.3	0.35	0.44444	0.35294	0.34286	0.4	0.36842	0.41026	0.35897	0.43243	0.27778	0.26316	0.37838	0.42105	0.41026	0.32432	0.34286	0.41026	0.22222
Sic_42	0.17647	0.17647	0.17647	0.41176	0.24242	0.58824	0.35294	0.25	0.45714	0.5	0.28571	0.28571	0.23529	0.23529	0.34286	0.4	0.41176	0.4	0.18182	0.26667	0.4	0.34483	0.32432	0.375	0.38462	0.38889	0.12121	0.11429	0.38889	0.375	0.37838	0.27027	0.24242	0.25806	0.375	0.375	0.45714	0.5	0.5	0.47059	0.30303	0.28571	0.41176	0.4	0.38889	0.35294	0.375	0.33333	0.18182
Sic_43	0.4	0.4	0.4	0.6	0.41026	0.45	0.65	0.36842	0.43902	0.61905	0.68293	0.68293	0.45	0.35	0.2439	0.63415	0.5	0.53659	0.15385	0.55556	0.39024	0.57143	0.60465	0.63158	0.64516	0.66667	0.30769	0.29268	0.61905	0.52632	0.69767	0.27907	0.41026	0.32432	0.63158	0.57895	0.73171	0.71429	0.61905	0.65	0.35897	0.34146	0.55	0.29268	0.33333	0.45	0.36842	0.28571	0.20513
Sic_44	0.20513	0.20513	0.20513	0.5641	0.31579	0.41026	0.61538	0.48649	0.5	0.53659	0.5	0.5	0.61538	0.25641	0.2	0.55	0.30769	0.25	0.21053	0.4	0.5	0.52941	0.57143	0.59459	0.6	0.68293	0.26316	0.25	0.63415	0.64865	0.66667	0.28571	0.36842	0.33333	0.59459	0.7027	0.65	0.63415	0.53659	0.51282	0.21053	0.2	0.5641	0.35	0.34146	0.46154	0.43243	0.39024	0.15789
Sic_45	0.20513	0.20513	0.20513	0.41026	0.26316	0.66667	0.35897	0.27027	0.5	0.4878	0.25	0.25	0.25641	0.15385	0.3	0.45	0.35897	0.25	0.26316	0.22857	0.45	0.41176	0.33333	0.43243	0.46667	0.34146	0.21053	0.2	0.34146	0.43243	0.33333	0.42857	0.36842	0.38889	0.43243	0.43243	0.5	0.53659	0.4878	0.41026	0.36842	0.35	0.41026	0.35	0.34146	0.41026	0.43243	0.39024	0.21053
Sic_46	0.30769	0.30769	0.30769	0.66667	0.21053	0.46154	0.66667	0.43243	0.5	0.68293	0.65	0.65	0.51282	0.15385	0.25	0.7	0.30769	0.3	0.26316	0.62857	0.45	0.58824	0.61905	0.59459	0.66667	0.53659	0.26316	0.3	0.4878	0.59459	0.57143	0.28571	0.26316	0.33333	0.59459	0.59459	0.7	0.68293	0.68293	0.41026	0.26316	0.3	0.5641	0.2	0.2439	0.5641	0.48649	0.39024	0.31579
Sic_47	0.3	0.3	0.3	0.5	0.30769	0.45	0.45	0.42105	0.4878	0.47619	0.43902	0.43902	0.35	0.3	0.29268	0.39024	0.35	0.34146	0.20513	0.33333	0.43902	0.4	0.4186	0.47368	0.45161	0.42857	0.10256	0.097561	0.42857	0.42105	0.46512	0.37209	0.25641	0.37838	0.47368	0.42105	0.4878	0.47619	0.47619	0.5	0.30769	0.29268	0.55	0.34146	0.38095	0.35	0.42105	0.38095	0.35897
Sic_48	0.21053	0.21053	0.21053	0.26316	0.37838	0.36842	0.31579	0.27778	0.35897	0.3	0.41026	0.41026	0.21053	0.36842	0.20513	0.41026	0.36842	0.41026	0.21622	0.35294	0.41026	0.30303	0.34146	0.44444	0.34483	0.4	0.21622	0.20513	0.4	0.5	0.39024	0.4878	0.37838	0.45714	0.44444	0.38889	0.41026	0.45	0.3	0.52632	0.32432	0.30769	0.47368	0.35897	0.4	0.26316	0.38889	0.3	0.16216
Sic_49	0.21622	0.21622	0.21622	0.37838	0.44444	0.27027	0.43243	0.4	0.15789	0.35897	0.47368	0.47368	0.43243	0.27027	0.26316	0.42105	0.43243	0.31579	0.33333	0.42424	0.31579	0.25	0.4	0.28571	0.27586	0.35897	0.44444	0.47368	0.30769	0.68571	0.4	0.45	0.44444	0.41176	0.28571	0.57143	0.42105	0.41026	0.35897	0.21622	0.22222	0.21053	0.54054	0.26316	0.20513	0.27027	0.4	0.66667	0.38889
Sic_50	0.25641	0.25641	0.25641	0.41026	0.42105	0.35897	0.35897	0.43243	0.65	0.39024	0.6	0.6	0.46154	0.35897	0.3	0.45	0.35897	0.4	0.31579	0.57143	0.5	0.58824	0.42857	0.59459	0.66667	0.39024	0.15789	0.15	0.43902	0.37838	0.42857	0.42857	0.31579	0.38889	0.59459	0.32432	0.4	0.39024	0.39024	0.5641	0.21053	0.2	0.61538	0.35	0.43902	0.51282	0.27027	0.39024	0.47368
Sic_51	0.15789	0.15789	0.15789	0.42105	0.43243	0.52632	0.36842	0.27778	0.5641	0.4	0.35897	0.35897	0.31579	0.31579	0.15385	0.41026	0.36842	0.41026	0.37838	0.35294	0.41026	0.42424	0.34146	0.44444	0.48276	0.4	0.16216	0.15385	0.45	0.33333	0.43902	0.4878	0.21622	0.4	0.44444	0.22222	0.35897	0.35	0.4	0.52632	0.27027	0.25641	0.63158	0.35897	0.4	0.36842	0.33333	0.4	0.37838
Sic_52	0.29412	0.29412	0.29412	0.57143	0.29412	0.41176	0.57143	0.4375	0.44444	0.59459	0.55556	0.55556	0.45714	0.17647	0.17143	0.66667	0.35294	0.28571	0.24242	0.3871	0.4	0.73333	0.54054	0.78788	0.84615	0.5	0.12121	0.11429	0.55556	0.42424	0.54054	0.21622	0.24242	0.25	0.78788	0.36364	0.61111	0.64865	0.59459	0.47059	0.36364	0.4	0.47059	0.11429	0.11111	0.45714	0.375	0.22222	0.12121
AcebCarav800	0.21429	0.21429	0.21429	0.42857	0.28571	0.2069	0.5	0.22222	0.2069	0.4	0.27586	0.27586	0.48276	0.2	0.2	0.4	0.34483	0.27586	0.28571	0.30769	0.41379	0.17391	0.25806	0.14815	0.21053	0.33333	0.5	0.53333	0.33333	0.44444	0.32258	0.3871	0.37037	0.32	0.14815	0.59259	0.41379	0.4	0.4	0.21429	0.22222	0.2069	0.35714	0.27586	0.2	0.34483	0.30769	0.46667	0.28571
Acebuchera	0.37037	0.37037	0.37037	0.59259	0.2963	0.5	0.51852	0.30769	0.64286	0.55172	0.35714	0.35714	0.35714	0.2069	0.41379	0.48276	0.28571	0.35714	0.44444	0.4	0.5	0.54545	0.46667	0.53846	0.66667	0.41379	0.22222	0.2069	0.41379	0.38462	0.4	0.13333	0.30769	0.16667	0.53846	0.46154	0.5	0.41379	0.55172	0.37037	0.30769	0.35714	0.37037	0.42857	0.48276	0.57143	0.4	0.27586	0.37037
AlamBlanco	0.38462	0.38462	0.38462	0.38462	0.30769	0.2963	0.38462	0.4	0.44444	0.35714	0.51852	0.51852	0.44444	0.21429	0.35714	0.42857	0.37037	0.2963	0.38462	0.5	0.59259	0.47619	0.48276	0.48	0.58824	0.42857	0.30769	0.28571	0.42857	0.48	0.41379	0.34483	0.24	0.34783	0.48	0.48	0.51852	0.42857	0.35714	0.38462	0.4	0.44444	0.38462	0.2963	0.28571	0.66667	0.5	0.28571	0.46154
AlamCabra	0.30769	0.30769	0.30769	0.38462	0.30769	0.37037	0.38462	0.32	0.59259	0.42857	0.44444	0.44444	0.37037	0.21429	0.35714	0.5	0.2963	0.2963	0.38462	0.5	0.51852	0.47619	0.48276	0.48	0.55556	0.35714	0.23077	0.21429	0.35714	0.32	0.34483	0.27586	0.4	0.26087	0.48	0.48	0.44444	0.42857	0.42857	0.30769	0.32	0.37037	0.30769	0.2963	0.35714	0.51852	0.41667	0.28571	0.30769
AlamMonti	0.33333	0.32	0.33333	0.43478	0.41667	0.48	0.43478	0.43478	0.8	0.48	0.48	0.48	0.4	0.30769	0.38462	0.48	0.32	0.4	0.25	0.45455	0.64	0.52632	0.53846	0.6087	0.66667	0.48	0.26087	0.24	0.48	0.34783	0.46154	0.30769	0.52174	0.38095	0.6087	0.43478	0.41667	0.4	0.48	0.41667	0.43478	0.5	0.41667	0.4	0.48	0.5	0.45455	0.23077	0.25
Alfafara	0.30769	0.30769	0.30769	0.53846	0.23077	0.44444	0.46154	0.32	0.51852	0.57143	0.51852	0.51852	0.44444	0.14286	0.28571	0.57143	0.2963	0.22222	0.23077	0.58333	0.44444	0.57143	0.48276	0.48	0.66667	0.35714	0.23077	0.28571	0.35714	0.4	0.34483	0.2069	0.32	0.17391	0.48	0.4	0.51852	0.5	0.57143	0.30769	0.16	0.22222	0.30769	0.22222	0.35714	0.66667	0.33333	0.35714	0.38462
Aloreña-829_	0.34783	0.34783	0.34783	0.69565	0.34783	0.5	0.69565	0.36364	0.5	0.72	0.41667	0.41667	0.58333	0.24	0.4	0.64	0.5	0.41667	0.33333	0.36364	0.58333	0.5	0.38462	0.54545	0.55556	0.32	0.26087	0.24	0.32	0.45455	0.30769	0.15385	0.43478	0.2	0.54545	0.69565	0.58333	0.64	0.72	0.43478	0.45455	0.41667	0.43478	0.25	0.24	0.41667	0.54545	0.48	0.34783
AlorIznalloz	0.2963	0.2963	0.2963	0.59259	0.2963	0.57143	0.51852	0.46154	0.85714	0.62069	0.5	0.5	0.42857	0.2069	0.41379	0.55172	0.21429	0.28571	0.2963	0.48	0.64286	0.54545	0.6	0.61538	0.66667	0.48276	0.14815	0.13793	0.48276	0.38462	0.46667	0.26667	0.38462	0.33333	0.61538	0.46154	0.5	0.48276	0.62069	0.37037	0.30769	0.35714	0.44444	0.35714	0.48276	0.64286	0.4	0.27586	0.2963
Amargoso	0.44444	0.44444	0.44444	0.44444	0.37037	0.42857	0.44444	0.38462	0.5	0.48276	0.64286	0.64286	0.42857	0.41379	0.27586	0.62069	0.35714	0.5	0.37037	0.72	0.42857	0.63636	0.53333	0.61538	0.73684	0.41379	0.22222	0.2069	0.41379	0.30769	0.46667	0.26667	0.38462	0.33333	0.61538	0.46154	0.64286	0.62069	0.48276	0.51852	0.23077	0.28571	0.51852	0.28571	0.41379	0.5	0.48	0.2069	0.37037
Arbequina	0.25641	0.25641	0.25641	0.35897	0.42105	0.30769	0.35897	0.27027	0.3	0.39024	0.45	0.45	0.25641	0.41026	0.45	0.35	0.35897	0.45	0.52632	0.45714	0.3	0.29412	0.38095	0.27027	0.32258	0.39024	0.31579	0.3	0.34146	0.37838	0.38095	0.33333	0.36842	0.27778	0.27027	0.37838	0.35	0.39024	0.39024	0.41026	0.26316	0.25	0.51282	0.45	0.39024	0.25641	0.43243	0.39024	0.52632
Arbosana	0.22222	0.22222	0.22222	0.51852	0.2963	0.28571	0.51852	0.30769	0.28571	0.48276	0.35714	0.35714	0.5	0.2069	0.2069	0.48276	0.35714	0.35714	0.44444	0.4	0.28571	0.36364	0.46667	0.38462	0.44444	0.41379	0.14815	0.13793	0.34483	0.38462	0.33333	0.26667	0.23077	0.25	0.38462	0.53846	0.5	0.55172	0.48276	0.37037	0.23077	0.28571	0.2963	0.42857	0.34483	0.28571	0.56	0.41379	0.22222
Argudell	0.23077	0.23077	0.23077	0.61538	0.30769	0.59259	0.61538	0.4	0.51852	0.64286	0.44444	0.44444	0.37037	0.35714	0.42857	0.57143	0.51852	0.44444	0.30769	0.33333	0.59259	0.57143	0.48276	0.64	0.66667	0.42857	0.23077	0.21429	0.42857	0.48	0.41379	0.13793	0.48	0.17391	0.64	0.48	0.66667	0.64286	0.64286	0.53846	0.4	0.37037	0.46154	0.2963	0.28571	0.51852	0.58333	0.42857	0.23077
Arroniz	0.37037	0.37037	0.37037	0.44444	0.2963	0.5	0.44444	0.38462	0.57143	0.48276	0.35714	0.35714	0.35714	0.34483	0.41379	0.41379	0.35714	0.42857	0.14815	0.32	0.5	0.54545	0.46667	0.53846	0.66667	0.48276	0.14815	0.13793	0.48276	0.30769	0.46667	0.26667	0.38462	0.25	0.53846	0.38462	0.5	0.48276	0.48276	0.59259	0.30769	0.35714	0.2963	0.42857	0.55172	0.35714	0.48	0.13793	0.14815
Asnal	0.41667	0.4	0.41667	0.52174	0.25	0.48	0.52174	0.34783	0.48	0.48	0.32	0.32	0.32	0.15385	0.30769	0.4	0.4	0.32	0.41667	0.27273	0.56	0.52632	0.46154	0.52174	0.66667	0.48	0.34783	0.32	0.48	0.43478	0.46154	0.30769	0.26087	0.28571	0.52174	0.43478	0.5	0.4	0.48	0.41667	0.52174	0.58333	0.33333	0.32	0.32	0.5	0.54545	0.23077	0.33333
Azul	0.4	0.4	0.4	0.56	0.32	0.61538	0.48	0.25	0.76923	0.59259	0.30769	0.30769	0.30769	0.22222	0.37037	0.51852	0.30769	0.38462	0.32	0.34783	0.46154	0.6	0.42857	0.58333	0.70588	0.37037	0.16	0.14815	0.37037	0.25	0.35714	0.14286	0.41667	0.18182	0.58333	0.41667	0.46154	0.44444	0.59259	0.4	0.33333	0.38462	0.32	0.38462	0.51852	0.46154	0.34783	0.22222	0.24
Azulejo	0.23077	0.23077	0.23077	0.53846	0.38462	0.51852	0.46154	0.4	0.81481	0.57143	0.51852	0.51852	0.44444	0.28571	0.42857	0.5	0.2963	0.37037	0.30769	0.5	0.59259	0.57143	0.48276	0.64	0.66667	0.42857	0.15385	0.14286	0.42857	0.4	0.41379	0.2069	0.48	0.26087	0.64	0.48	0.44444	0.42857	0.57143	0.38462	0.24	0.22222	0.46154	0.37037	0.42857	0.59259	0.25	0.35714	0.30769
Bical	0.30769	0.30769	0.30769	0.46154	0.30769	0.44444	0.38462	0.32	0.59259	0.5	0.51852	0.51852	0.44444	0.21429	0.35714	0.5	0.37037	0.2963	0.30769	0.5	0.51852	0.57143	0.41379	0.56	0.66667	0.35714	0.23077	0.21429	0.35714	0.4	0.34483	0.27586	0.32	0.26087	0.56	0.48	0.51852	0.5	0.5	0.38462	0.24	0.22222	0.38462	0.22222	0.28571	0.74074	0.25	0.35714	0.46154
Blanqueta	0.51852	0.51852	0.51852	0.2963	0.37037	0.28571	0.2963	0.15385	0.42857	0.27586	0.21429	0.21429	0.21429	0.34483	0.55172	0.27586	0.5	0.5	0.2963	0.24	0.35714	0.36364	0.26667	0.30769	0.44444	0.27586	0.14815	0.13793	0.27586	0.23077	0.26667	0.2	0.30769	0.16667	0.30769	0.30769	0.28571	0.27586	0.27586	0.44444	0.46154	0.5	0.14815	0.35714	0.55172	0.21429	0.4	0.27586	0.37037
Bodoquera	0.24	0.24	0.24	0.56	0.32	0.46154	0.48	0.41667	0.69231	0.51852	0.46154	0.46154	0.30769	0.22222	0.51852	0.37037	0.30769	0.30769	0.24	0.34783	0.53846	0.4	0.42857	0.5	0.47059	0.37037	0.08	0.074074	0.37037	0.5	0.35714	0.28571	0.33333	0.27273	0.5	0.41667	0.38462	0.37037	0.51852	0.48	0.33333	0.30769	0.48	0.30769	0.44444	0.46154	0.34783	0.37037	0.4
Bolvino	0.27586	0.27586	0.27586	0.34483	0.48276	0.33333	0.27586	0.21429	0.4	0.3871	0.33333	0.33333	0.26667	0.45161	0.51613	0.25806	0.46667	0.4	0.13793	0.2963	0.33333	0.16667	0.3125	0.21429	0.2	0.32258	0.34483	0.32258	0.32258	0.5	0.375	0.3125	0.42857	0.30769	0.21429	0.42857	0.33333	0.32258	0.3871	0.34483	0.28571	0.26667	0.27586	0.53333	0.3871	0.33333	0.22222	0.45161	0.48276
Borriolenca	0.14815	0.14815	0.14815	0.51852	0.2963	0.35714	0.44444	0.23077	0.5	0.55172	0.35714	0.35714	0.42857	0.27586	0.34483	0.48276	0.21429	0.28571	0.22222	0.4	0.5	0.27273	0.26667	0.30769	0.33333	0.27586	0.22222	0.27586	0.27586	0.38462	0.26667	0.066667	0.53846	0.083333	0.30769	0.46154	0.35714	0.34483	0.55172	0.22222	0.15385	0.14286	0.37037	0.42857	0.34483	0.35714	0.32	0.34483	0.2963
Buidiego	0.2963	0.2963	0.2963	0.51852	0.37037	0.5	0.51852	0.46154	0.78571	0.55172	0.5	0.5	0.42857	0.27586	0.41379	0.55172	0.28571	0.35714	0.2963	0.48	0.64286	0.54545	0.6	0.61538	0.66667	0.48276	0.22222	0.2069	0.48276	0.38462	0.46667	0.26667	0.46154	0.33333	0.61538	0.46154	0.5	0.48276	0.55172	0.37037	0.38462	0.42857	0.44444	0.35714	0.41379	0.57143	0.48	0.27586	0.2963
Caballo	0.41667	0.4	0.41667	0.43478	0.41667	0.48	0.34783	0.34783	0.8	0.48	0.56	0.56	0.4	0.30769	0.38462	0.56	0.32	0.4	0.25	0.54545	0.56	0.52632	0.46154	0.6087	0.66667	0.4	0.17391	0.16	0.4	0.34783	0.38462	0.30769	0.43478	0.38095	0.6087	0.43478	0.5	0.48	0.48	0.5	0.34783	0.41667	0.41667	0.4	0.56	0.66667	0.36364	0.23077	0.33333
Callosina_	0.30769	0.30769	0.30769	0.46154	0.30769	0.44444	0.38462	0.32	0.59259	0.5	0.51852	0.51852	0.44444	0.21429	0.35714	0.5	0.37037	0.2963	0.30769	0.5	0.51852	0.57143	0.41379	0.56	0.66667	0.35714	0.23077	0.21429	0.35714	0.4	0.34483	0.27586	0.32	0.26087	0.56	0.48	0.51852	0.5	0.5	0.38462	0.24	0.22222	0.38462	0.22222	0.28571	0.74074	0.25	0.35714	0.46154
Canetera	0.15385	0.15385	0.15385	0.38462	0.23077	0.14815	0.38462	0	0.14815	0.35714	0.22222	0.22222	0.2963	0.21429	0.14286	0.42857	0.22222	0.2963	0.30769	0.25	0.14815	0.19048	0.068966	0.24	0.23529	0.14286	0.23077	0.28571	0.14286	0.24	0.13793	0.27586	0.32	0.086957	0.24	0.32	0.2963	0.28571	0.35714	0.30769	0.16	0.14815	0.15385	0.2963	0.21429	0.14815	0.33333	0.28571	0.15385
CañivNegro	0.32	0.32	0.32	0.56	0.48	0.46154	0.48	0.16667	0.53846	0.51852	0.53846	0.53846	0.30769	0.37037	0.2963	0.59259	0.46154	0.53846	0.32	0.52174	0.30769	0.6	0.28571	0.66667	0.70588	0.37037	0.16	0.22222	0.37037	0.5	0.35714	0.071429	0.5	0.090909	0.66667	0.33333	0.53846	0.44444	0.51852	0.56	0.25	0.23077	0.4	0.46154	0.44444	0.46154	0.26087	0.37037	0.24
CarrasAlcaud	0.43478	0.41667	0.43478	0.36364	0.43478	0.33333	0.27273	0.27273	0.66667	0.33333	0.5	0.5	0.41667	0.32	0.4	0.41667	0.33333	0.41667	0.34783	0.57143	0.5	0.55556	0.4	0.54545	0.66667	0.41667	0.18182	0.16667	0.41667	0.36364	0.4	0.24	0.36364	0.3	0.54545	0.45455	0.43478	0.33333	0.33333	0.43478	0.27273	0.34783	0.34783	0.5	0.58333	0.6087	0.28571	0.24	0.34783
CarrasJumilla	0.43478	0.41667	0.43478	0.45455	0.52174	0.41667	0.45455	0.18182	0.5	0.5	0.5	0.5	0.33333	0.4	0.32	0.66667	0.5	0.58333	0.26087	0.57143	0.33333	0.55556	0.32	0.54545	0.66667	0.25	0.27273	0.33333	0.25	0.36364	0.24	0.08	0.63636	0.1	0.54545	0.36364	0.52174	0.5	0.5	0.52174	0.36364	0.43478	0.34783	0.41667	0.5	0.34783	0.47619	0.32	0.26087
CarrasqPorc	0.32	0.32	0.32	0.48	0.48	0.38462	0.48	0.33333	0.53846	0.44444	0.46154	0.46154	0.38462	0.37037	0.44444	0.44444	0.46154	0.53846	0.48	0.43478	0.53846	0.5	0.35714	0.58333	0.58824	0.37037	0.24	0.22222	0.37037	0.5	0.35714	0.14286	0.5	0.18182	0.58333	0.5	0.46154	0.37037	0.44444	0.48	0.41667	0.38462	0.48	0.46154	0.37037	0.38462	0.43478	0.37037	0.32
CarrasqSierra	0.41667	0.4	0.41667	0.52174	0.25	0.56	0.52174	0.34783	0.56	0.56	0.32	0.32	0.32	0.15385	0.30769	0.48	0.4	0.32	0.33333	0.27273	0.56	0.52632	0.46154	0.52174	0.66667	0.4	0.34783	0.32	0.4	0.34783	0.38462	0.30769	0.34783	0.28571	0.52174	0.43478	0.5	0.48	0.56	0.41667	0.52174	0.58333	0.33333	0.24	0.32	0.5	0.54545	0.23077	0.33333
Carrasquillo	0.15385	0.15385	0.15385	0.53846	0.23077	0.51852	0.46154	0.32	0.59259	0.57143	0.44444	0.44444	0.37037	0.14286	0.21429	0.42857	0.2963	0.22222	0.15385	0.41667	0.44444	0.57143	0.41379	0.56	0.66667	0.42857	0.23077	0.28571	0.42857	0.4	0.41379	0.2069	0.4	0.17391	0.56	0.32	0.37037	0.35714	0.57143	0.30769	0.16	0.14815	0.30769	0.22222	0.35714	0.51852	0.16667	0.35714	0.23077
Castellana	0.30769	0.30769	0.30769	0.69231	0.15385	0.59259	0.61538	0.32	0.51852	0.64286	0.37037	0.37037	0.2963	0.071429	0.21429	0.5	0.2963	0.22222	0.30769	0.33333	0.44444	0.57143	0.48276	0.56	0.70588	0.5	0.23077	0.28571	0.5	0.48	0.48276	0.2069	0.24	0.17391	0.56	0.32	0.51852	0.42857	0.64286	0.38462	0.32	0.37037	0.30769	0.2963	0.35714	0.51852	0.41667	0.28571	0.23077
Cerezuela_	0.22222	0.22222	0.22222	0.44444	0.44444	0.35714	0.44444	0.46154	0.64286	0.41379	0.57143	0.57143	0.42857	0.34483	0.41379	0.41379	0.35714	0.42857	0.44444	0.48	0.64286	0.45455	0.46667	0.61538	0.55556	0.48276	0.22222	0.2069	0.48276	0.53846	0.46667	0.33333	0.46154	0.33333	0.61538	0.46154	0.42857	0.34483	0.41379	0.44444	0.38462	0.35714	0.51852	0.42857	0.34483	0.5	0.4	0.34483	0.2963
Changlot_Real	0.26087	0.25	0.26087	0.36364	0.34783	0.16667	0.36364	0.18182	0.33333	0.33333	0.33333	0.33333	0.25	0.32	0.24	0.33333	0.33333	0.33333	0.17391	0.38095	0.25	0.22222	0.32	0.27273	0.28571	0.33333	0.36364	0.41667	0.33333	0.54545	0.32	0.08	0.54545	0.1	0.27273	0.36364	0.34783	0.25	0.33333	0.26087	0.18182	0.26087	0.17391	0.5	0.41667	0.17391	0.28571	0.32	0.17391
ChorMontefrio	0.37037	0.37037	0.37037	0.37037	0.44444	0.35714	0.37037	0.38462	0.57143	0.34483	0.64286	0.64286	0.28571	0.48276	0.27586	0.48276	0.42857	0.5	0.2963	0.56	0.42857	0.54545	0.46667	0.69231	0.63158	0.48276	0.14815	0.13793	0.48276	0.38462	0.46667	0.33333	0.46154	0.41667	0.69231	0.30769	0.42857	0.41379	0.34483	0.51852	0.38462	0.35714	0.51852	0.28571	0.34483	0.5	0.32	0.27586	0.37037
Chorruo	0.23077	0.23077	0.23077	0.53846	0.30769	0.44444	0.53846	0.4	0.59259	0.57143	0.51852	0.51852	0.44444	0.21429	0.28571	0.57143	0.2963	0.2963	0.30769	0.58333	0.51852	0.57143	0.55172	0.56	0.66667	0.42857	0.23077	0.28571	0.42857	0.4	0.41379	0.2069	0.48	0.17391	0.56	0.4	0.44444	0.42857	0.57143	0.30769	0.24	0.2963	0.38462	0.2963	0.35714	0.44444	0.41667	0.35714	0.23077
ChorCasRio361	0.30769	0.30769	0.30769	0.61538	0.38462	0.51852	0.61538	0.32	0.59259	0.64286	0.44444	0.44444	0.37037	0.28571	0.35714	0.64286	0.37037	0.44444	0.30769	0.5	0.44444	0.57143	0.48276	0.56	0.66667	0.35714	0.23077	0.28571	0.35714	0.4	0.34483	0.068966	0.56	0.086957	0.56	0.4	0.51852	0.5	0.64286	0.38462	0.32	0.37037	0.38462	0.37037	0.42857	0.37037	0.5	0.35714	0.23077
Cirujal_	0.14286	0.14286	0.14286	0.42857	0.42857	0.13793	0.5	0.2963	0.068966	0.4	0.41379	0.41379	0.48276	0.33333	0.13333	0.4	0.41379	0.27586	0.14286	0.38462	0.27586	0.086957	0.3871	0.14815	0.1	0.4	0.57143	0.6	0.4	0.66667	0.45161	0.32258	0.44444	0.4	0.14815	0.51852	0.41379	0.4	0.4	0.21429	0.22222	0.2069	0.35714	0.27586	0.13333	0.2069	0.30769	0.53333	0.28571
Corbella_	0.53846	0.53846	0.53846	0.53846	0.30769	0.22222	0.61538	0.32	0.2963	0.5	0.37037	0.37037	0.51852	0.35714	0.35714	0.57143	0.37037	0.2963	0.23077	0.41667	0.37037	0.38095	0.34483	0.32	0.44444	0.28571	0.15385	0.14286	0.28571	0.4	0.27586	0.2069	0.32	0.26087	0.32	0.64	0.59259	0.64286	0.5	0.38462	0.24	0.22222	0.30769	0.22222	0.28571	0.2963	0.33333	0.28571	0.38462
CordobesAL	0.38462	0.38462	0.38462	0.38462	0.38462	0.37037	0.46154	0.4	0.51852	0.42857	0.59259	0.59259	0.51852	0.28571	0.28571	0.57143	0.37037	0.2963	0.30769	0.58333	0.59259	0.57143	0.48276	0.56	0.66667	0.42857	0.30769	0.28571	0.42857	0.48	0.41379	0.34483	0.4	0.34783	0.56	0.56	0.59259	0.57143	0.42857	0.46154	0.24	0.22222	0.46154	0.14815	0.28571	0.66667	0.25	0.28571	0.38462
Corndejaen	0.44444	0.44444	0.44444	0.44444	0.44444	0.42857	0.51852	0.38462	0.57143	0.41379	0.5	0.5	0.28571	0.41379	0.27586	0.48276	0.35714	0.5	0.2963	0.4	0.5	0.45455	0.46667	0.61538	0.55556	0.41379	0.22222	0.2069	0.41379	0.46154	0.4	0.33333	0.61538	0.41667	0.61538	0.38462	0.42857	0.41379	0.41379	0.59259	0.38462	0.42857	0.51852	0.28571	0.48276	0.28571	0.4	0.2069	0.14815
CornicJerezCab	0.23077	0.23077	0.23077	0.46154	0.30769	0.2963	0.46154	0.4	0.44444	0.42857	0.59259	0.59259	0.37037	0.21429	0.28571	0.5	0.2963	0.2963	0.38462	0.58333	0.51852	0.38095	0.48276	0.48	0.47059	0.42857	0.23077	0.35714	0.42857	0.56	0.41379	0.27586	0.4	0.26087	0.48	0.4	0.44444	0.35714	0.42857	0.38462	0.32	0.37037	0.38462	0.37037	0.35714	0.44444	0.5	0.35714	0.23077
Cornicabra	0.46154	0.46154	0.46154	0.38462	0.30769	0.44444	0.38462	0.24	0.44444	0.42857	0.37037	0.37037	0.2963	0.21429	0.28571	0.5	0.44444	0.37037	0.30769	0.33333	0.44444	0.47619	0.34483	0.48	0.58824	0.28571	0.30769	0.28571	0.28571	0.32	0.27586	0.27586	0.32	0.26087	0.48	0.4	0.51852	0.5	0.42857	0.46154	0.48	0.51852	0.30769	0.22222	0.28571	0.51852	0.5	0.21429	0.38462
CornMer	0.38462	0.38462	0.38462	0.61538	0.23077	0.51852	0.69231	0.56	0.59259	0.64286	0.59259	0.59259	0.59259	0.14286	0.28571	0.64286	0.2963	0.22222	0.15385	0.58333	0.74074	0.57143	0.68966	0.56	0.70588	0.57143	0.23077	0.28571	0.57143	0.56	0.55172	0.27586	0.4	0.34783	0.56	0.48	0.59259	0.57143	0.64286	0.38462	0.32	0.37037	0.46154	0.14815	0.35714	0.51852	0.41667	0.35714	0.15385
CorralonAnduj	0.23077	0.23077	0.23077	0.61538	0.30769	0.51852	0.61538	0.32	0.44444	0.64286	0.44444	0.44444	0.37037	0.21429	0.28571	0.57143	0.44444	0.37037	0.30769	0.41667	0.44444	0.57143	0.41379	0.56	0.66667	0.35714	0.30769	0.35714	0.35714	0.48	0.34483	0.13793	0.48	0.086957	0.56	0.4	0.51852	0.5	0.64286	0.38462	0.32	0.2963	0.38462	0.22222	0.21429	0.44444	0.41667	0.42857	0.30769
Curivell	0.46154	0.46154	0.46154	0.61538	0.30769	0.51852	0.69231	0.4	0.44444	0.64286	0.51852	0.51852	0.2963	0.28571	0.28571	0.64286	0.37037	0.22222	0.23077	0.41667	0.51852	0.57143	0.62069	0.56	0.66667	0.5	0.15385	0.21429	0.57143	0.48	0.55172	0.2069	0.32	0.26087	0.56	0.32	0.51852	0.57143	0.64286	0.46154	0.32	0.44444	0.38462	0.22222	0.35714	0.37037	0.41667	0.35714	0.15385
Datilero	0.44444	0.44444	0.44444	0.44444	0.22222	0.42857	0.44444	0.38462	0.5	0.48276	0.35714	0.35714	0.5	0.13793	0.41379	0.41379	0.28571	0.21429	0.2963	0.4	0.64286	0.36364	0.46667	0.30769	0.44444	0.34483	0.2963	0.27586	0.34483	0.38462	0.33333	0.26667	0.30769	0.25	0.30769	0.53846	0.42857	0.41379	0.48276	0.2963	0.30769	0.35714	0.37037	0.21429	0.41379	0.5	0.32	0.34483	0.37037
De_Sal	0.16	0.16	0.16	0.56	0.24	0.46154	0.48	0.33333	0.53846	0.51852	0.46154	0.46154	0.38462	0.14815	0.22222	0.37037	0.30769	0.23077	0.24	0.43478	0.46154	0.6	0.42857	0.58333	0.70588	0.51852	0.24	0.2963	0.51852	0.5	0.5	0.21429	0.33333	0.18182	0.58333	0.33333	0.38462	0.2963	0.51852	0.32	0.16667	0.15385	0.32	0.30769	0.2963	0.53846	0.17391	0.37037	0.24
Dulzal	0.32	0.32	0.32	0.56	0.4	0.46154	0.56	0.33333	0.53846	0.59259	0.46154	0.46154	0.38462	0.2963	0.37037	0.59259	0.38462	0.46154	0.32	0.52174	0.46154	0.5	0.42857	0.5	0.58824	0.2963	0.24	0.2963	0.2963	0.41667	0.28571	0.071429	0.58333	0.090909	0.5	0.41667	0.46154	0.44444	0.59259	0.4	0.33333	0.38462	0.4	0.38462	0.44444	0.30769	0.52174	0.37037	0.24
DulzalCarmona	0.30769	0.30769	0.30769	0.30769	0.38462	0.37037	0.30769	0.32	0.66667	0.35714	0.37037	0.37037	0.37037	0.28571	0.35714	0.35714	0.2963	0.37037	0.30769	0.41667	0.51852	0.47619	0.41379	0.48	0.55556	0.35714	0.23077	0.21429	0.35714	0.24	0.34483	0.27586	0.48	0.26087	0.48	0.4	0.2963	0.28571	0.35714	0.30769	0.32	0.37037	0.30769	0.37037	0.42857	0.37037	0.33333	0.21429	0.23077
Empeltre	0.42857	0.42857	0.42857	0.28571	0.35714	0.068966	0.35714	0.2963	0.068966	0.26667	0.41379	0.41379	0.34483	0.53333	0.26667	0.26667	0.27586	0.34483	0.28571	0.46154	0.27586	0.086957	0.3871	0.074074	0.10526	0.4	0.5	0.53333	0.4	0.51852	0.45161	0.25806	0.37037	0.32	0.074074	0.44444	0.41379	0.33333	0.26667	0.28571	0.14815	0.2069	0.35714	0.34483	0.33333	0.2069	0.38462	0.33333	0.42857
Escarabajillo	0.37037	0.37037	0.37037	0.59259	0.2963	0.57143	0.59259	0.38462	0.64286	0.62069	0.35714	0.35714	0.35714	0.2069	0.41379	0.55172	0.35714	0.35714	0.2963	0.32	0.57143	0.54545	0.53333	0.53846	0.66667	0.41379	0.2963	0.27586	0.41379	0.38462	0.4	0.2	0.38462	0.25	0.53846	0.46154	0.57143	0.55172	0.62069	0.37037	0.46154	0.5	0.37037	0.28571	0.34483	0.57143	0.56	0.27586	0.37037
EscarAtarfe	0.2963	0.2963	0.2963	0.66667	0.37037	0.57143	0.59259	0.38462	0.71429	0.62069	0.5	0.5	0.35714	0.27586	0.41379	0.55172	0.35714	0.42857	0.44444	0.4	0.57143	0.54545	0.46667	0.69231	0.66667	0.48276	0.14815	0.13793	0.48276	0.53846	0.46667	0.2	0.38462	0.25	0.69231	0.46154	0.57143	0.48276	0.62069	0.51852	0.38462	0.35714	0.51852	0.42857	0.41379	0.57143	0.4	0.34483	0.2963
EscarPosad	0.4	0.4	0.4	0.56	0.24	0.53846	0.64	0.33333	0.46154	0.59259	0.38462	0.38462	0.38462	0.14815	0.14815	0.59259	0.30769	0.23077	0.24	0.43478	0.46154	0.6	0.5	0.5	0.70588	0.44444	0.32	0.37037	0.44444	0.41667	0.42857	0.21429	0.41667	0.18182	0.5	0.41667	0.53846	0.51852	0.59259	0.4	0.25	0.30769	0.32	0.15385	0.37037	0.38462	0.34783	0.22222	0.16
EscarUbeda	0.30769	0.30769	0.30769	0.46154	0.46154	0.37037	0.53846	0.4	0.51852	0.5	0.66667	0.66667	0.51852	0.35714	0.28571	0.64286	0.37037	0.37037	0.15385	0.66667	0.51852	0.57143	0.48276	0.56	0.66667	0.42857	0.30769	0.35714	0.42857	0.56	0.41379	0.2069	0.56	0.26087	0.56	0.48	0.59259	0.57143	0.5	0.46154	0.16	0.14815	0.46154	0.22222	0.35714	0.59259	0.25	0.35714	0.30769
Farga	0.23077	0.23077	0.23077	0.46154	0.23077	0.074074	0.53846	0.24	0.14815	0.42857	0.2963	0.2963	0.51852	0.21429	0.21429	0.42857	0.22222	0.14815	0.30769	0.33333	0.44444	0.095238	0.27586	0.08	0.11111	0.28571	0.30769	0.35714	0.28571	0.48	0.27586	0.27586	0.32	0.26087	0.08	0.64	0.44444	0.42857	0.42857	0.15385	0.16	0.14815	0.30769	0.22222	0.14286	0.2963	0.33333	0.42857	0.30769
Figueretes	0.32	0.32	0.32	0.24	0.24	0.23077	0.32	0.25	0.30769	0.2963	0.30769	0.30769	0.38462	0.22222	0.2963	0.37037	0.15385	0.23077	0.4	0.34783	0.46154	0.2	0.28571	0.16667	0.25	0.22222	0.32	0.2963	0.22222	0.33333	0.21429	0.28571	0.33333	0.27273	0.16667	0.58333	0.46154	0.44444	0.2963	0.32	0.25	0.23077	0.32	0.15385	0.2963	0.38462	0.34783	0.22222	0.24
ForastTortosa	0.22222	0.22222	0.22222	0.51852	0.2963	0.42857	0.51852	0.30769	0.35714	0.48276	0.42857	0.42857	0.21429	0.2069	0.2069	0.41379	0.42857	0.35714	0.22222	0.32	0.35714	0.45455	0.33333	0.53846	0.58824	0.34483	0.22222	0.27586	0.34483	0.46154	0.33333	0.26667	0.38462	0.16667	0.53846	0.23077	0.35714	0.34483	0.48276	0.44444	0.38462	0.35714	0.37037	0.21429	0.2069	0.21429	0.4	0.34483	0.14815
FuldeSal	0.33333	0.33333	0.33333	0.58333	0.41667	0.32	0.58333	0.34783	0.4	0.53846	0.48	0.48	0.48	0.30769	0.30769	0.53846	0.48	0.32	0.24	0.43478	0.48	0.28571	0.37037	0.34783	0.31579	0.53846	0.33333	0.38462	0.53846	0.6087	0.51852	0.22222	0.41667	0.28571	0.34783	0.66667	0.48	0.46154	0.53846	0.5	0.34783	0.32	0.33333	0.4	0.46154	0.4	0.26087	0.46154	0.25
Genovesa	0.22222	0.22222	0.22222	0.37037	0.37037	0.28571	0.37037	0.38462	0.35714	0.34483	0.5	0.5	0.28571	0.27586	0.2069	0.27586	0.42857	0.35714	0.14815	0.4	0.35714	0.36364	0.46667	0.46154	0.44444	0.41379	0.37037	0.34483	0.41379	0.53846	0.46667	0.26667	0.30769	0.33333	0.46154	0.30769	0.35714	0.34483	0.34483	0.37037	0.30769	0.35714	0.37037	0.28571	0.34483	0.28571	0.4	0.34483	0.22222
GordalGran	0.38462	0.38462	0.38462	0.38462	0.38462	0.37037	0.46154	0.4	0.51852	0.42857	0.59259	0.59259	0.51852	0.28571	0.28571	0.57143	0.37037	0.2963	0.30769	0.58333	0.59259	0.57143	0.48276	0.56	0.66667	0.42857	0.30769	0.28571	0.42857	0.48	0.41379	0.34483	0.4	0.34783	0.56	0.56	0.59259	0.57143	0.42857	0.46154	0.24	0.22222	0.46154	0.14815	0.28571	0.66667	0.25	0.28571	0.38462
GordalHellin	0.27273	0.26087	0.27273	0.28571	0.54545	0.26087	0.19048	0.19048	0.6087	0.26087	0.52174	0.52174	0.43478	0.41667	0.33333	0.34783	0.34783	0.52174	0.36364	0.5	0.43478	0.47059	0.25	0.57143	0.57143	0.34783	0.19048	0.17391	0.34783	0.38095	0.33333	0.25	0.38095	0.31579	0.57143	0.38095	0.36364	0.26087	0.26087	0.45455	0.19048	0.18182	0.45455	0.43478	0.43478	0.63636	0.2	0.33333	0.36364
GordalVR	0.24	0.24	0.24	0.48	0.32	0.38462	0.48	0.41667	0.46154	0.51852	0.61538	0.61538	0.46154	0.22222	0.2963	0.59259	0.38462	0.30769	0.24	0.6087	0.53846	0.5	0.42857	0.5	0.58824	0.37037	0.32	0.37037	0.37037	0.5	0.35714	0.28571	0.41667	0.27273	0.5	0.41667	0.53846	0.51852	0.51852	0.4	0.33333	0.30769	0.4	0.23077	0.22222	0.61538	0.43478	0.37037	0.4
GordalSevill	0.41667	0.41667	0.41667	0.58333	0.33333	0.56	0.58333	0.43478	0.56	0.53846	0.56	0.56	0.4	0.23077	0.15385	0.53846	0.48	0.4	0.16667	0.45455	0.48	0.84211	0.59259	0.86957	1	0.53846	0.083333	0.076923	0.53846	0.43478	0.51852	0.22222	0.26087	0.28571	0.86957	0.26087	0.56	0.53846	0.53846	0.58333	0.34783	0.4	0.5	0.16	0.30769	0.48	0.45455	0.23077	0.16667
GrosalCieza	0.32	0.32	0.32	0.64	0.16	0.61538	0.56	0.25	0.53846	0.66667	0.30769	0.30769	0.30769	0.074074	0.22222	0.51852	0.30769	0.23077	0.24	0.34783	0.38462	0.6	0.42857	0.5	0.70588	0.37037	0.24	0.2963	0.37037	0.33333	0.35714	0.14286	0.33333	0.090909	0.5	0.33333	0.46154	0.44444	0.66667	0.32	0.25	0.30769	0.24	0.23077	0.37037	0.46154	0.34783	0.2963	0.24
GrosalVimbodi	0.21429	0.21429	0.21429	0.35714	0.42857	0.2069	0.35714	0.44444	0.48276	0.33333	0.55172	0.55172	0.34483	0.53333	0.4	0.26667	0.34483	0.48276	0.21429	0.53846	0.34483	0.34783	0.45161	0.44444	0.42105	0.4	0.28571	0.26667	0.4	0.37037	0.45161	0.3871	0.59259	0.4	0.44444	0.37037	0.34483	0.33333	0.33333	0.42857	0.14815	0.13793	0.5	0.41379	0.4	0.2069	0.30769	0.33333	0.42857
HabichBaena	0.32	0.32	0.32	0.48	0.4	0.30769	0.48	0.25	0.23077	0.44444	0.53846	0.53846	0.38462	0.2963	0.2963	0.51852	0.53846	0.46154	0.4	0.52174	0.38462	0.5	0.28571	0.5	0.58824	0.2963	0.32	0.37037	0.2963	0.58333	0.28571	0.14286	0.41667	0.090909	0.5	0.41667	0.53846	0.44444	0.44444	0.48	0.33333	0.30769	0.4	0.30769	0.22222	0.46154	0.43478	0.44444	0.4
HabichGrazalem	0.4	0.4	0.4	0.48	0.4	0.38462	0.48	0.33333	0.53846	0.44444	0.38462	0.38462	0.38462	0.2963	0.44444	0.44444	0.38462	0.46154	0.48	0.43478	0.53846	0.5	0.42857	0.5	0.58824	0.37037	0.24	0.22222	0.37037	0.41667	0.35714	0.14286	0.41667	0.18182	0.5	0.5	0.46154	0.37037	0.44444	0.4	0.41667	0.46154	0.4	0.46154	0.44444	0.38462	0.52174	0.2963	0.32
Hojiblanca	0.46154	0.46154	0.46154	0.46154	0.46154	0.44444	0.46154	0.32	0.59259	0.5	0.51852	0.51852	0.37037	0.35714	0.42857	0.64286	0.44444	0.51852	0.38462	0.5	0.51852	0.47619	0.41379	0.56	0.58824	0.28571	0.23077	0.21429	0.28571	0.4	0.27586	0.2069	0.48	0.26087	0.56	0.48	0.59259	0.57143	0.5	0.53846	0.48	0.51852	0.46154	0.37037	0.42857	0.51852	0.58333	0.28571	0.38462
Imperial	0.46154	0.46154	0.46154	0.46154	0.46154	0.44444	0.46154	0.4	0.44444	0.42857	0.51852	0.51852	0.22222	0.42857	0.28571	0.35714	0.51852	0.51852	0.30769	0.41667	0.44444	0.47619	0.48276	0.56	0.55556	0.5	0.23077	0.21429	0.5	0.4	0.55172	0.34483	0.32	0.43478	0.56	0.32	0.37037	0.35714	0.42857	0.53846	0.48	0.51852	0.53846	0.2963	0.35714	0.2963	0.5	0.28571	0.38462
Jabaluna	0.30769	0.30769	0.30769	0.46154	0.46154	0.37037	0.53846	0.4	0.51852	0.5	0.66667	0.66667	0.51852	0.35714	0.28571	0.64286	0.37037	0.37037	0.15385	0.66667	0.51852	0.57143	0.48276	0.56	0.66667	0.42857	0.30769	0.35714	0.42857	0.56	0.41379	0.2069	0.56	0.26087	0.56	0.48	0.59259	0.57143	0.5	0.46154	0.16	0.14815	0.46154	0.22222	0.35714	0.59259	0.25	0.35714	0.30769
Jaropo	0.26087	0.25	0.26087	0.45455	0.52174	0.41667	0.45455	0.18182	0.5	0.5	0.5	0.5	0.25	0.4	0.32	0.58333	0.5	0.58333	0.26087	0.47619	0.33333	0.44444	0.24	0.54545	0.53333	0.25	0.27273	0.33333	0.25	0.45455	0.24	0.08	0.72727	0.1	0.54545	0.36364	0.43478	0.41667	0.5	0.52174	0.36364	0.34783	0.34783	0.41667	0.41667	0.26087	0.38095	0.4	0.17391
Joanenca	0.42857	0.42857	0.42857	0.35714	0.35714	0.41379	0.35714	0.2963	0.48276	0.4	0.27586	0.27586	0.34483	0.2	0.26667	0.33333	0.48276	0.34483	0.35714	0.30769	0.41379	0.43478	0.45161	0.37037	0.52632	0.46667	0.28571	0.26667	0.46667	0.37037	0.45161	0.32258	0.2963	0.32	0.37037	0.44444	0.41379	0.4	0.4	0.35714	0.44444	0.48276	0.14286	0.41379	0.4	0.34483	0.30769	0.26667	0.14286
LechdeGran	0.22222	0.22222	0.22222	0.44444	0.37037	0.35714	0.37037	0.23077	0.57143	0.48276	0.42857	0.42857	0.35714	0.27586	0.48276	0.48276	0.28571	0.35714	0.44444	0.48	0.5	0.27273	0.26667	0.30769	0.33333	0.27586	0.37037	0.41379	0.27586	0.46154	0.26667	0.2	0.53846	0.16667	0.30769	0.53846	0.42857	0.34483	0.48276	0.2963	0.30769	0.28571	0.2963	0.5	0.41379	0.57143	0.32	0.41379	0.44444
LechSevilla	0.28571	0.28571	0.28571	0.57143	0.35714	0.41379	0.57143	0.2963	0.34483	0.53333	0.55172	0.55172	0.27586	0.26667	0.26667	0.6	0.48276	0.41379	0.35714	0.46154	0.41379	0.52174	0.3871	0.59259	0.63158	0.4	0.21429	0.26667	0.33333	0.51852	0.32258	0.19355	0.37037	0.16	0.59259	0.2963	0.55172	0.53333	0.53333	0.5	0.37037	0.34483	0.5	0.27586	0.2	0.48276	0.46154	0.4	0.42857
Lentisca	0.44444	0.44444	0.44444	0.44444	0.22222	0.42857	0.44444	0.38462	0.5	0.48276	0.35714	0.35714	0.5	0.13793	0.41379	0.41379	0.28571	0.21429	0.2963	0.4	0.64286	0.36364	0.46667	0.30769	0.44444	0.34483	0.2963	0.27586	0.34483	0.38462	0.33333	0.26667	0.30769	0.25	0.30769	0.53846	0.42857	0.41379	0.48276	0.2963	0.30769	0.35714	0.37037	0.21429	0.41379	0.5	0.32	0.34483	0.37037
Limoncillo	0.15385	0.15385	0.15385	0.53846	0.30769	0.44444	0.53846	0.4	0.51852	0.57143	0.51852	0.51852	0.44444	0.21429	0.28571	0.5	0.37037	0.2963	0.23077	0.5	0.51852	0.57143	0.48276	0.56	0.66667	0.42857	0.30769	0.35714	0.42857	0.48	0.41379	0.2069	0.48	0.17391	0.56	0.4	0.44444	0.42857	0.57143	0.30769	0.24	0.22222	0.38462	0.22222	0.21429	0.51852	0.33333	0.42857	0.30769
LlordeAtarfe	0.22222	0.22222	0.22222	0.51852	0.37037	0.5	0.51852	0.46154	0.71429	0.55172	0.5	0.5	0.42857	0.27586	0.41379	0.48276	0.35714	0.35714	0.22222	0.4	0.64286	0.54545	0.53333	0.61538	0.66667	0.48276	0.2963	0.27586	0.48276	0.46154	0.46667	0.26667	0.46154	0.33333	0.61538	0.46154	0.5	0.48276	0.55172	0.37037	0.38462	0.35714	0.44444	0.28571	0.27586	0.64286	0.4	0.34483	0.37037
Llumeta	0.30769	0.30769	0.30769	0.38462	0.23077	0.2963	0.38462	0.24	0.22222	0.35714	0.37037	0.37037	0.2963	0.21429	0.28571	0.35714	0.14815	0.22222	0.30769	0.41667	0.2963	0.19048	0.34483	0.16	0.23529	0.21429	0.23077	0.28571	0.21429	0.4	0.2069	0.2069	0.32	0.26087	0.16	0.4	0.37037	0.35714	0.35714	0.30769	0.16	0.22222	0.30769	0.22222	0.42857	0.2963	0.41667	0.35714	0.23077
Loaime	0.24	0.24	0.24	0.4	0.32	0.38462	0.4	0.33333	0.53846	0.37037	0.38462	0.38462	0.38462	0.22222	0.2963	0.2963	0.38462	0.30769	0.32	0.34783	0.53846	0.6	0.42857	0.58333	0.70588	0.51852	0.32	0.2963	0.51852	0.41667	0.5	0.28571	0.33333	0.27273	0.58333	0.41667	0.38462	0.2963	0.37037	0.32	0.33333	0.30769	0.32	0.30769	0.22222	0.53846	0.26087	0.2963	0.32
Lucio	0.23077	0.23077	0.23077	0.53846	0.30769	0.51852	0.53846	0.48	0.66667	0.57143	0.51852	0.51852	0.44444	0.21429	0.35714	0.5	0.37037	0.2963	0.30769	0.41667	0.66667	0.57143	0.55172	0.64	0.66667	0.5	0.23077	0.21429	0.5	0.48	0.48276	0.34483	0.4	0.34783	0.64	0.48	0.51852	0.5	0.57143	0.38462	0.4	0.37037	0.46154	0.22222	0.21429	0.59259	0.41667	0.35714	0.30769
MachoJaen	0.30769	0.30769	0.30769	0.46154	0.30769	0.37037	0.38462	0.4	0.51852	0.42857	0.59259	0.59259	0.44444	0.21429	0.35714	0.42857	0.37037	0.2963	0.38462	0.5	0.59259	0.47619	0.41379	0.56	0.58824	0.42857	0.23077	0.21429	0.42857	0.56	0.41379	0.34483	0.24	0.34783	0.56	0.48	0.51852	0.42857	0.42857	0.46154	0.32	0.2963	0.46154	0.2963	0.28571	0.74074	0.33333	0.35714	0.46154
Machorron	0.2963	0.2963	0.2963	0.59259	0.2963	0.42857	0.51852	0.38462	0.57143	0.55172	0.64286	0.64286	0.42857	0.2069	0.27586	0.62069	0.28571	0.28571	0.37037	0.64	0.5	0.54545	0.53333	0.61538	0.66667	0.48276	0.14815	0.2069	0.48276	0.53846	0.46667	0.26667	0.30769	0.25	0.61538	0.38462	0.57143	0.48276	0.55172	0.44444	0.23077	0.28571	0.44444	0.35714	0.41379	0.64286	0.4	0.34483	0.2963
ManzCace	0.22222	0.22222	0.22222	0.59259	0.37037	0.57143	0.51852	0.46154	0.85714	0.62069	0.57143	0.57143	0.42857	0.27586	0.41379	0.55172	0.28571	0.35714	0.2963	0.48	0.64286	0.54545	0.53333	0.69231	0.66667	0.48276	0.14815	0.13793	0.48276	0.46154	0.46667	0.26667	0.46154	0.33333	0.69231	0.46154	0.5	0.48276	0.62069	0.44444	0.30769	0.28571	0.51852	0.35714	0.41379	0.64286	0.32	0.34483	0.2963
ManzAlme	0.25	0.24	0.25	0.6087	0.16667	0.48	0.52174	0.43478	0.56	0.56	0.48	0.48	0.4	0.076923	0.23077	0.4	0.24	0.16	0.25	0.45455	0.56	0.52632	0.53846	0.52174	0.66667	0.56	0.26087	0.32	0.56	0.52174	0.53846	0.30769	0.26087	0.28571	0.52174	0.34783	0.41667	0.32	0.56	0.33333	0.26087	0.33333	0.33333	0.32	0.4	0.58333	0.36364	0.30769	0.25
ManzanPBO	0.42105	0.4	0.42105	0.44444	0.31579	0.4	0.44444	0.44444	0.6	0.4	0.4	0.4	0.5	0.19048	0.38095	0.3	0.4	0.3	0.3	0.44444	0.7	0.625	0.57143	0.55556	0.71429	0.6	0.33333	0.3	0.6	0.44444	0.57143	0.28571	0.31579	0.375	0.55556	0.52632	0.42105	0.3	0.4	0.31579	0.44444	0.52632	0.31579	0.4	0.4	0.52632	0.44444	0.28571	0.31579
ManzanAbla	0.46154	0.46154	0.46154	0.53846	0.38462	0.44444	0.46154	0.32	0.59259	0.5	0.51852	0.51852	0.37037	0.28571	0.42857	0.57143	0.37037	0.44444	0.46154	0.5	0.51852	0.47619	0.41379	0.56	0.58824	0.35714	0.15385	0.14286	0.35714	0.48	0.34483	0.2069	0.32	0.26087	0.56	0.48	0.59259	0.5	0.5	0.53846	0.4	0.44444	0.46154	0.44444	0.5	0.59259	0.5	0.28571	0.38462
ManzanAgua	0.38462	0.38462	0.38462	0.46154	0.23077	0.44444	0.38462	0.32	0.59259	0.5	0.44444	0.44444	0.44444	0.14286	0.35714	0.5	0.2963	0.22222	0.30769	0.5	0.51852	0.57143	0.48276	0.48	0.66667	0.35714	0.23077	0.21429	0.35714	0.32	0.34483	0.27586	0.24	0.26087	0.48	0.48	0.51852	0.5	0.5	0.30769	0.24	0.2963	0.30769	0.22222	0.35714	0.74074	0.33333	0.28571	0.46154
ManzSevilla	0.26087	0.25	0.26087	0.54545	0.43478	0.5	0.54545	0.27273	0.58333	0.58333	0.41667	0.41667	0.33333	0.32	0.24	0.58333	0.33333	0.5	0.26087	0.38095	0.41667	0.44444	0.4	0.54545	0.57143	0.33333	0.27273	0.33333	0.33333	0.36364	0.32	0.16	0.54545	0.2	0.54545	0.27273	0.43478	0.41667	0.58333	0.43478	0.36364	0.43478	0.43478	0.33333	0.41667	0.34783	0.57143	0.32	0.17391
ManzanPrieta	0.23077	0.23077	0.23077	0.53846	0.30769	0.51852	0.46154	0.32	0.74074	0.57143	0.44444	0.44444	0.44444	0.21429	0.28571	0.5	0.2963	0.2963	0.30769	0.41667	0.51852	0.57143	0.41379	0.64	0.66667	0.42857	0.15385	0.14286	0.42857	0.32	0.41379	0.27586	0.4	0.26087	0.64	0.48	0.44444	0.42857	0.57143	0.38462	0.24	0.22222	0.38462	0.2963	0.35714	0.51852	0.16667	0.35714	0.23077
ManzanHuerO	0.22222	0.22222	0.22222	0.51852	0.2963	0.5	0.51852	0.38462	0.42857	0.55172	0.28571	0.28571	0.57143	0.13793	0.2069	0.41379	0.35714	0.14286	0.22222	0.32	0.5	0.36364	0.46667	0.30769	0.44444	0.55172	0.51852	0.48276	0.55172	0.53846	0.53333	0.33333	0.38462	0.33333	0.30769	0.61538	0.57143	0.48276	0.55172	0.2963	0.23077	0.21429	0.2963	0.42857	0.34483	0.42857	0.16	0.41379	0.22222
ManzanCabra	0.28571	0.28571	0.28571	0.57143	0.28571	0.34483	0.57143	0.44444	0.48276	0.53333	0.55172	0.55172	0.41379	0.26667	0.33333	0.53333	0.41379	0.34483	0.21429	0.53846	0.41379	0.52174	0.58065	0.51852	0.63158	0.46667	0.21429	0.26667	0.46667	0.51852	0.45161	0.32258	0.37037	0.24	0.51852	0.37037	0.55172	0.53333	0.53333	0.42857	0.2963	0.34483	0.35714	0.27586	0.33333	0.48276	0.46154	0.4	0.35714
Menya	0.23077	0.23077	0.23077	0.38462	0.30769	0.22222	0.46154	0.32	0.14815	0.35714	0.22222	0.22222	0.51852	0.21429	0.21429	0.35714	0.22222	0.14815	0.30769	0.25	0.2963	0.095238	0.41379	0.08	0.11765	0.35714	0.23077	0.21429	0.35714	0.48	0.34483	0.27586	0.24	0.26087	0.08	0.56	0.44444	0.42857	0.35714	0.15385	0.08	0.14815	0.23077	0.2963	0.28571	0.22222	0.33333	0.35714	0.15385
MollarBasto	0.37037	0.37037	0.37037	0.66667	0.37037	0.57143	0.59259	0.30769	0.64286	0.68966	0.57143	0.57143	0.35714	0.27586	0.34483	0.75862	0.35714	0.42857	0.2963	0.56	0.42857	0.54545	0.46667	0.61538	0.66667	0.34483	0.14815	0.2069	0.34483	0.46154	0.33333	0.13333	0.46154	0.16667	0.61538	0.38462	0.64286	0.62069	0.68966	0.51852	0.30769	0.35714	0.44444	0.35714	0.48276	0.57143	0.48	0.34483	0.2963
MollarCieza	0.26087	0.25	0.26087	0.36364	0.43478	0.41667	0.27273	0.27273	0.75	0.41667	0.41667	0.41667	0.41667	0.4	0.4	0.33333	0.25	0.41667	0.26087	0.38095	0.5	0.44444	0.32	0.54545	0.57143	0.33333	0.18182	0.16667	0.33333	0.27273	0.32	0.24	0.45455	0.3	0.54545	0.36364	0.26087	0.25	0.41667	0.34783	0.18182	0.17391	0.43478	0.33333	0.41667	0.52174	0.19048	0.32	0.34783
Morisca	0.23077	0.23077	0.23077	0.46154	0.38462	0.37037	0.38462	0.32	0.51852	0.42857	0.66667	0.66667	0.37037	0.28571	0.21429	0.5	0.37037	0.37037	0.30769	0.58333	0.44444	0.47619	0.34483	0.64	0.58824	0.42857	0.15385	0.21429	0.42857	0.56	0.41379	0.27586	0.4	0.26087	0.64	0.32	0.44444	0.35714	0.42857	0.53846	0.24	0.22222	0.46154	0.37037	0.35714	0.51852	0.25	0.35714	0.23077
MoriManc	0.34483	0.34483	0.34483	0.62069	0.2069	0.6	0.55172	0.42857	0.6	0.64516	0.46667	0.46667	0.33333	0.32258	0.51613	0.51613	0.26667	0.33333	0.27586	0.44444	0.46667	0.5	0.5	0.5	0.6	0.45161	0.2069	0.19355	0.45161	0.35714	0.5	0.375	0.28571	0.30769	0.5	0.42857	0.6	0.58065	0.64516	0.55172	0.28571	0.26667	0.48276	0.33333	0.45161	0.46667	0.44444	0.25806	0.48276
Morona	0.2963	0.2963	0.2963	0.74074	0.22222	0.57143	0.66667	0.38462	0.57143	0.68966	0.5	0.5	0.35714	0.13793	0.27586	0.62069	0.28571	0.28571	0.44444	0.48	0.5	0.54545	0.53333	0.61538	0.66667	0.48276	0.14815	0.2069	0.48276	0.53846	0.46667	0.2	0.30769	0.16667	0.61538	0.38462	0.57143	0.48276	0.68966	0.44444	0.30769	0.35714	0.44444	0.35714	0.41379	0.5	0.48	0.34483	0.22222
Morrut	0.37037	0.37037	0.37037	0.37037	0.37037	0.28571	0.37037	0.23077	0.42857	0.48276	0.5	0.5	0.28571	0.41379	0.41379	0.55172	0.14286	0.28571	0.2963	0.48	0.35714	0.18182	0.33333	0.23077	0.22222	0.2069	0.22222	0.27586	0.27586	0.38462	0.26667	0.2	0.61538	0.16667	0.23077	0.46154	0.42857	0.48276	0.48276	0.37037	0.15385	0.21429	0.2963	0.35714	0.48276	0.28571	0.24	0.27586	0.22222
NegrilloEstepa	0.30769	0.30769	0.30769	0.46154	0.30769	0.44444	0.46154	0.4	0.66667	0.5	0.44444	0.44444	0.44444	0.21429	0.35714	0.5	0.2963	0.2963	0.38462	0.5	0.59259	0.57143	0.55172	0.56	0.66667	0.42857	0.23077	0.21429	0.42857	0.32	0.41379	0.27586	0.4	0.26087	0.56	0.48	0.44444	0.42857	0.5	0.30769	0.32	0.37037	0.38462	0.2963	0.35714	0.51852	0.41667	0.28571	0.30769
NegrIznall	0.30769	0.30769	0.30769	0.46154	0.38462	0.44444	0.46154	0.4	0.74074	0.42857	0.44444	0.44444	0.37037	0.28571	0.35714	0.42857	0.2963	0.37037	0.30769	0.41667	0.59259	0.57143	0.55172	0.64	0.70588	0.57143	0.23077	0.21429	0.57143	0.4	0.55172	0.27586	0.4	0.34783	0.64	0.4	0.44444	0.35714	0.42857	0.38462	0.4	0.44444	0.38462	0.44444	0.42857	0.51852	0.41667	0.21429	0.23077
NegrCarlota	0.4	0.4	0.4	0.4	0.4	0.30769	0.4	0.25	0.30769	0.37037	0.46154	0.46154	0.38462	0.2963	0.37037	0.44444	0.53846	0.46154	0.48	0.43478	0.46154	0.5	0.28571	0.5	0.58824	0.2963	0.32	0.2963	0.2963	0.5	0.28571	0.21429	0.33333	0.18182	0.5	0.5	0.53846	0.44444	0.37037	0.48	0.41667	0.38462	0.4	0.30769	0.22222	0.53846	0.43478	0.37037	0.48
NegriRedondo	0.44444	0.44444	0.44444	0.51852	0.37037	0.57143	0.44444	0.23077	0.71429	0.55172	0.42857	0.42857	0.28571	0.27586	0.34483	0.62069	0.35714	0.42857	0.37037	0.4	0.42857	0.54545	0.4	0.61538	0.66667	0.34483	0.14815	0.13793	0.34483	0.30769	0.33333	0.26667	0.38462	0.25	0.61538	0.38462	0.57143	0.55172	0.55172	0.51852	0.38462	0.42857	0.37037	0.35714	0.48276	0.57143	0.4	0.2069	0.2963
NefroCarpio	0.18182	0.17391	0.18182	0.38095	0.45455	0.26087	0.38095	0.28571	0.52174	0.34783	0.43478	0.43478	0.43478	0.33333	0.25	0.34783	0.26087	0.43478	0.27273	0.5	0.43478	0.47059	0.41667	0.47619	0.57143	0.43478	0.28571	0.34783	0.43478	0.38095	0.41667	0.16667	0.47619	0.21053	0.47619	0.28571	0.27273	0.17391	0.34783	0.27273	0.19048	0.27273	0.36364	0.43478	0.43478	0.36364	0.4	0.33333	0.18182
NevadoAzul	0.14815	0.14815	0.14815	0.59259	0.2963	0.5	0.59259	0.46154	0.57143	0.62069	0.57143	0.57143	0.42857	0.2069	0.27586	0.55172	0.35714	0.28571	0.22222	0.48	0.57143	0.54545	0.53333	0.61538	0.66667	0.48276	0.2963	0.34483	0.48276	0.53846	0.46667	0.26667	0.46154	0.25	0.61538	0.38462	0.5	0.48276	0.62069	0.37037	0.30769	0.28571	0.44444	0.21429	0.2069	0.57143	0.4	0.41379	0.2963
NevadBasto	0.4	0.4	0.4	0.32	0.4	0.30769	0.32	0.25	0.53846	0.2963	0.46154	0.46154	0.38462	0.2963	0.2963	0.44444	0.38462	0.38462	0.4	0.52174	0.46154	0.6	0.42857	0.58333	0.70588	0.44444	0.24	0.22222	0.44444	0.33333	0.42857	0.28571	0.33333	0.27273	0.58333	0.41667	0.46154	0.37037	0.2963	0.4	0.33333	0.38462	0.32	0.38462	0.37037	0.53846	0.34783	0.22222	0.32
Nevado_Rizado	0.38462	0.38462	0.38462	0.53846	0.30769	0.44444	0.46154	0.24	0.44444	0.57143	0.44444	0.44444	0.44444	0.21429	0.35714	0.57143	0.44444	0.37037	0.38462	0.41667	0.44444	0.47619	0.27586	0.48	0.55556	0.21429	0.23077	0.21429	0.21429	0.4	0.2069	0.2069	0.32	0.17391	0.48	0.56	0.59259	0.57143	0.57143	0.46154	0.32	0.2963	0.38462	0.22222	0.28571	0.59259	0.33333	0.42857	0.46154
OjoLiebre	0.38462	0.38462	0.38462	0.38462	0.46154	0.2963	0.46154	0.48	0.51852	0.35714	0.66667	0.66667	0.51852	0.35714	0.35714	0.5	0.37037	0.37037	0.30769	0.58333	0.66667	0.47619	0.48276	0.56	0.58824	0.5	0.30769	0.28571	0.5	0.64	0.48276	0.34483	0.4	0.43478	0.56	0.56	0.59259	0.5	0.35714	0.53846	0.32	0.2963	0.53846	0.2963	0.35714	0.66667	0.33333	0.28571	0.38462
OliManchaReal	0.33333	0.33333	0.33333	0.5	0.33333	0.56	0.41667	0.17391	0.56	0.53846	0.4	0.4	0.32	0.23077	0.23077	0.61538	0.4	0.4	0.33333	0.45455	0.32	0.63158	0.2963	0.6087	0.70588	0.30769	0.16667	0.15385	0.30769	0.26087	0.2963	0.14815	0.34783	0.095238	0.6087	0.34783	0.56	0.53846	0.53846	0.5	0.26087	0.24	0.33333	0.32	0.38462	0.48	0.27273	0.23077	0.25
OlivoMaura	0.16	0.15385	0.16	0.33333	0.4	0.23077	0.33333	0.25	0.38462	0.38462	0.46154	0.46154	0.30769	0.37037	0.22222	0.30769	0.38462	0.38462	0	0.43478	0.30769	0.3	0.2963	0.33333	0.375	0.30769	0.5	0.53846	0.30769	0.5	0.37037	0.22222	0.58333	0.27273	0.33333	0.33333	0.32	0.30769	0.38462	0.24	0.16667	0.16	0.24	0.30769	0.23077	0.32	0.17391	0.37037	0.32
Pajarera	0.22222	0.22222	0.22222	0.625	0.33333	0.44444	0.5	0.35294	0.66667	0.55556	0.44444	0.44444	0.55556	0.21053	0.31579	0.33333	0.22222	0.31579	0.22222	0.5	0.55556	0.53333	0.52632	0.47059	0.61538	0.52632	0.23529	0.31579	0.52632	0.47059	0.52632	0.21053	0.33333	0.26667	0.47059	0.35294	0.33333	0.22222	0.55556	0.22222	0.125	0.22222	0.33333	0.42105	0.52632	0.58824	0.35294	0.42105	0.22222
Pajarero	0.14815	0.14815	0.14815	0.59259	0.37037	0.5	0.59259	0.46154	0.64286	0.62069	0.57143	0.57143	0.42857	0.27586	0.34483	0.55172	0.35714	0.35714	0.14815	0.48	0.57143	0.54545	0.53333	0.61538	0.66667	0.48276	0.2963	0.34483	0.48276	0.53846	0.46667	0.2	0.53846	0.25	0.61538	0.38462	0.5	0.48276	0.62069	0.37037	0.30769	0.28571	0.44444	0.28571	0.27586	0.57143	0.4	0.41379	0.2963
Palomar	0.22222	0.22222	0.22222	0.44444	0.22222	0.28571	0.44444	0.30769	0.42857	0.41379	0.28571	0.28571	0.35714	0.27586	0.41379	0.34483	0.21429	0.21429	0.14815	0.24	0.35714	0.18182	0.33333	0.23077	0.22222	0.41379	0.2963	0.27586	0.41379	0.46154	0.4	0.46667	0.46154	0.33333	0.23077	0.53846	0.57143	0.48276	0.41379	0.51852	0.15385	0.14286	0.22222	0.5	0.55172	0.28571	0.24	0.27586	0.22222
Patronet	0.23077	0.23077	0.23077	0.38462	0.23077	0.37037	0.46154	0.56	0.2963	0.35714	0.37037	0.37037	0.37037	0.21429	0.35714	0.35714	0.37037	0.2963	0.30769	0.33333	0.51852	0.28571	0.48276	0.32	0.35294	0.5	0.46154	0.42857	0.5	0.48	0.48276	0.2069	0.32	0.17391	0.32	0.48	0.51852	0.42857	0.35714	0.38462	0.48	0.44444	0.46154	0.37037	0.28571	0.2963	0.41667	0.28571	0.15385
Pavo	0.30769	0.30769	0.30769	0.61538	0.30769	0.66667	0.53846	0.32	0.74074	0.64286	0.44444	0.44444	0.2963	0.21429	0.28571	0.57143	0.37037	0.37037	0.38462	0.33333	0.51852	0.57143	0.41379	0.72	0.70588	0.42857	0.15385	0.14286	0.42857	0.4	0.41379	0.27586	0.4	0.26087	0.72	0.4	0.51852	0.5	0.64286	0.53846	0.4	0.37037	0.46154	0.2963	0.35714	0.51852	0.33333	0.28571	0.23077
Pecoso	0.34783	0.33333	0.34783	0.54545	0.52174	0.5	0.63636	0.36364	0.58333	0.58333	0.58333	0.58333	0.41667	0.4	0.24	0.66667	0.41667	0.5	0.26087	0.57143	0.5	0.55556	0.4	0.63636	0.66667	0.41667	0.27273	0.33333	0.41667	0.54545	0.4	0.16	0.72727	0.2	0.63636	0.45455	0.52174	0.5	0.58333	0.6087	0.27273	0.26087	0.52174	0.33333	0.5	0.26087	0.28571	0.32	0.086957
PeqCasIb	0.22222	0.22222	0.22222	0.2963	0.2963	0.28571	0.2963	0.30769	0.42857	0.27586	0.42857	0.42857	0.21429	0.27586	0.27586	0.27586	0.35714	0.35714	0.37037	0.32	0.42857	0.36364	0.33333	0.46154	0.44444	0.41379	0.22222	0.2069	0.34483	0.38462	0.33333	0.4	0.46154	0.41667	0.46154	0.30769	0.28571	0.27586	0.27586	0.37037	0.38462	0.35714	0.2963	0.28571	0.2069	0.35714	0.32	0.27586	0.2963
Perafort	0.24	0.24	0.24	0.48	0.4	0.38462	0.48	0.41667	0.46154	0.44444	0.46154	0.46154	0.38462	0.22222	0.37037	0.37037	0.53846	0.38462	0.32	0.43478	0.38462	0.5	0.5	0.5	0.58824	0.44444	0.16	0.14815	0.44444	0.58333	0.42857	0.35714	0.33333	0.27273	0.5	0.41667	0.46154	0.44444	0.44444	0.48	0.33333	0.30769	0.32	0.38462	0.37037	0.30769	0.34783	0.44444	0.24
PicoLimon	0.33333	0.32	0.33333	0.52174	0.5	0.56	0.6087	0.43478	0.64	0.56	0.56	0.56	0.4	0.38462	0.23077	0.64	0.4	0.48	0.25	0.45455	0.56	0.52632	0.46154	0.69565	0.66667	0.48	0.26087	0.24	0.48	0.52174	0.46154	0.23077	0.6087	0.28571	0.69565	0.43478	0.58333	0.56	0.56	0.66667	0.34783	0.33333	0.58333	0.32	0.48	0.33333	0.36364	0.23077	0.083333
Picual	0.32	0.32	0.32	0.4	0.32	0.38462	0.32	0.25	0.53846	0.37037	0.46154	0.46154	0.38462	0.22222	0.2963	0.37037	0.38462	0.30769	0.32	0.43478	0.46154	0.6	0.35714	0.58333	0.70588	0.44444	0.24	0.22222	0.44444	0.41667	0.42857	0.28571	0.25	0.27273	0.58333	0.41667	0.46154	0.37037	0.37037	0.4	0.25	0.23077	0.32	0.30769	0.2963	0.69231	0.17391	0.2963	0.4
PicualAlmeria	0.32	0.32	0.32	0.4	0.32	0.46154	0.4	0.33333	0.69231	0.44444	0.30769	0.30769	0.38462	0.22222	0.37037	0.37037	0.30769	0.30769	0.16	0.34783	0.53846	0.6	0.5	0.5	0.70588	0.44444	0.32	0.2963	0.44444	0.25	0.42857	0.21429	0.41667	0.27273	0.5	0.41667	0.38462	0.37037	0.44444	0.24	0.33333	0.38462	0.24	0.30769	0.37037	0.53846	0.34783	0.22222	0.32
Picudo	0.16	0.16	0.16	0.48	0.48	0.46154	0.48	0.33333	0.69231	0.51852	0.53846	0.53846	0.38462	0.37037	0.2963	0.51852	0.38462	0.46154	0.16	0.52174	0.46154	0.6	0.42857	0.66667	0.70588	0.44444	0.24	0.2963	0.44444	0.41667	0.42857	0.14286	0.66667	0.18182	0.66667	0.33333	0.38462	0.37037	0.51852	0.4	0.25	0.23077	0.4	0.38462	0.37037	0.38462	0.26087	0.37037	0.16
PicudoBE	0.30769	0.30769	0.30769	0.38462	0.53846	0.2963	0.38462	0.32	0.59259	0.35714	0.59259	0.59259	0.44444	0.42857	0.42857	0.5	0.44444	0.51852	0.38462	0.58333	0.51852	0.57143	0.41379	0.64	0.66667	0.42857	0.23077	0.21429	0.42857	0.48	0.41379	0.2069	0.48	0.26087	0.64	0.48	0.51852	0.42857	0.35714	0.46154	0.32	0.2963	0.46154	0.44444	0.35714	0.59259	0.33333	0.35714	0.38462
Racimal	0.15385	0.15385	0.15385	0.53846	0.46154	0.37037	0.53846	0.48	0.59259	0.5	0.66667	0.66667	0.44444	0.35714	0.35714	0.5	0.37037	0.44444	0.30769	0.58333	0.59259	0.47619	0.48276	0.64	0.58824	0.5	0.23077	0.28571	0.5	0.64	0.48276	0.2069	0.56	0.26087	0.64	0.4	0.44444	0.35714	0.5	0.46154	0.32	0.2963	0.53846	0.44444	0.35714	0.44444	0.41667	0.42857	0.23077
RacimJaen	0.36364	0.34783	0.36364	0.57143	0.27273	0.43478	0.47619	0.19048	0.34783	0.52174	0.43478	0.43478	0.34783	0.16667	0.16667	0.52174	0.34783	0.34783	0.27273	0.4	0.34783	0.47059	0.33333	0.47619	0.61538	0.34783	0.28571	0.34783	0.34783	0.47619	0.33333	0.16667	0.19048	0.21053	0.47619	0.28571	0.54545	0.43478	0.52174	0.45455	0.28571	0.36364	0.36364	0.26087	0.34783	0.63636	0.5	0.33333	0.36364
Rapasavo	0.2963	0.2963	0.2963	0.51852	0.37037	0.42857	0.51852	0.46154	0.64286	0.48276	0.5	0.5	0.35714	0.27586	0.34483	0.48276	0.28571	0.35714	0.2963	0.48	0.5	0.54545	0.6	0.61538	0.63158	0.48276	0.22222	0.2069	0.48276	0.38462	0.46667	0.2	0.38462	0.25	0.61538	0.30769	0.42857	0.41379	0.48276	0.37037	0.38462	0.42857	0.44444	0.35714	0.41379	0.42857	0.48	0.27586	0.22222
Rechino__	0.30769	0.30769	0.30769	0.38462	0.53846	0.37037	0.38462	0.32	0.66667	0.42857	0.59259	0.59259	0.44444	0.42857	0.42857	0.57143	0.44444	0.51852	0.30769	0.58333	0.51852	0.57143	0.41379	0.64	0.66667	0.35714	0.23077	0.21429	0.35714	0.4	0.34483	0.2069	0.56	0.26087	0.64	0.48	0.51852	0.5	0.42857	0.46154	0.32	0.2963	0.46154	0.37037	0.35714	0.59259	0.33333	0.35714	0.38462
RealSevillana	0.32	0.32	0.32	0.48	0.48	0.46154	0.48	0.33333	0.61538	0.51852	0.46154	0.46154	0.38462	0.37037	0.44444	0.51852	0.46154	0.53846	0.4	0.43478	0.53846	0.5	0.35714	0.58333	0.58824	0.2963	0.24	0.22222	0.2963	0.41667	0.28571	0.14286	0.58333	0.18182	0.58333	0.5	0.46154	0.44444	0.51852	0.48	0.41667	0.38462	0.48	0.38462	0.37037	0.38462	0.43478	0.37037	0.32
RetondGraz	0.33333	0.32	0.33333	0.52174	0.25	0.4	0.43478	0.34783	0.48	0.48	0.56	0.56	0.4	0.15385	0.23077	0.48	0.32	0.24	0.25	0.54545	0.48	0.52632	0.46154	0.52174	0.66667	0.48	0.26087	0.32	0.48	0.52174	0.46154	0.30769	0.26087	0.28571	0.52174	0.34783	0.5	0.4	0.48	0.41667	0.26087	0.33333	0.33333	0.32	0.4	0.66667	0.36364	0.30769	0.33333
RedondLogr	0.22222	0.22222	0.22222	0.51852	0.44444	0.42857	0.44444	0.38462	0.71429	0.48276	0.64286	0.64286	0.35714	0.41379	0.48276	0.55172	0.35714	0.5	0.22222	0.56	0.42857	0.54545	0.46667	0.69231	0.66667	0.41379	0.074074	0.068966	0.41379	0.46154	0.4	0.26667	0.46154	0.25	0.69231	0.38462	0.57143	0.55172	0.48276	0.66667	0.23077	0.21429	0.51852	0.42857	0.55172	0.57143	0.4	0.34483	0.37037
Reixonenca	0.34483	0.34483	0.34483	0.48276	0.13793	0.2	0.55172	0.35714	0.26667	0.51613	0.26667	0.26667	0.46667	0.19355	0.32258	0.51613	0.26667	0.13333	0.27586	0.2963	0.4	0.16667	0.3125	0.14286	0.2	0.32258	0.41379	0.45161	0.32258	0.42857	0.3125	0.1875	0.42857	0.23077	0.14286	0.64286	0.53333	0.51613	0.51613	0.2069	0.28571	0.26667	0.13793	0.26667	0.19355	0.26667	0.2963	0.25806	0.2069
RoyalCalat	0.35714	0.35714	0.35714	0.35714	0.42857	0.41379	0.28571	0.37037	0.55172	0.4	0.62069	0.62069	0.34483	0.46667	0.33333	0.46667	0.34483	0.48276	0.21429	0.61538	0.41379	0.43478	0.45161	0.51852	0.52632	0.46667	0.21429	0.2	0.46667	0.2963	0.51613	0.3871	0.37037	0.4	0.51852	0.37037	0.48276	0.46667	0.4	0.64286	0.22222	0.27586	0.5	0.48276	0.6	0.48276	0.38462	0.2	0.35714
RoyCazorla	0.24	0.24	0.24	0.4	0.56	0.38462	0.4	0.25	0.61538	0.44444	0.61538	0.61538	0.38462	0.44444	0.2963	0.59259	0.46154	0.53846	0.16	0.6087	0.38462	0.6	0.35714	0.66667	0.70588	0.37037	0.24	0.2963	0.37037	0.41667	0.35714	0.14286	0.66667	0.18182	0.66667	0.33333	0.46154	0.44444	0.44444	0.48	0.25	0.23077	0.4	0.38462	0.37037	0.46154	0.26087	0.37037	0.24
Sabatera	0.37037	0.37037	0.37037	0.44444	0.44444	0.42857	0.44444	0.46154	0.35714	0.48276	0.57143	0.57143	0.42857	0.34483	0.34483	0.48276	0.5	0.35714	0.22222	0.56	0.42857	0.36364	0.6	0.38462	0.44444	0.48276	0.37037	0.34483	0.48276	0.53846	0.53333	0.4	0.30769	0.41667	0.38462	0.46154	0.57143	0.55172	0.48276	0.44444	0.38462	0.42857	0.51852	0.42857	0.34483	0.42857	0.48	0.41379	0.44444
SalgarRed	0.2963	0.2963	0.2963	0.51852	0.37037	0.5	0.44444	0.38462	0.64286	0.55172	0.57143	0.57143	0.42857	0.27586	0.41379	0.62069	0.28571	0.35714	0.2963	0.64	0.42857	0.54545	0.46667	0.53846	0.63158	0.34483	0.14815	0.2069	0.34483	0.38462	0.33333	0.13333	0.46154	0.16667	0.53846	0.38462	0.5	0.48276	0.55172	0.37037	0.15385	0.21429	0.37037	0.35714	0.48276	0.57143	0.32	0.34483	0.2963
Sandalio	0.33333	0.33333	0.33333	0.5	0.33333	0.4	0.58333	0.43478	0.48	0.53846	0.56	0.56	0.4	0.23077	0.38462	0.61538	0.32	0.24	0.25	0.54545	0.64	0.31579	0.44444	0.34783	0.35294	0.38462	0.33333	0.38462	0.38462	0.6087	0.37037	0.2963	0.52174	0.38095	0.34783	0.6087	0.56	0.53846	0.53846	0.41667	0.43478	0.4	0.41667	0.24	0.30769	0.48	0.45455	0.38462	0.33333
Sollana	0.22222	0.22222	0.22222	0.44444	0.51852	0.42857	0.37037	0.30769	0.5	0.48276	0.5	0.5	0.35714	0.34483	0.41379	0.41379	0.5	0.42857	0.2963	0.48	0.42857	0.27273	0.4	0.38462	0.33333	0.34483	0.44444	0.41379	0.34483	0.61538	0.4	0.26667	0.46154	0.33333	0.38462	0.53846	0.42857	0.41379	0.48276	0.37037	0.38462	0.35714	0.44444	0.5	0.34483	0.42857	0.32	0.55172	0.44444
SevillaAbla	0.30769	0.30769	0.30769	0.53846	0.53846	0.37037	0.53846	0.32	0.44444	0.5	0.66667	0.66667	0.37037	0.42857	0.35714	0.64286	0.51852	0.59259	0.38462	0.58333	0.44444	0.47619	0.34483	0.64	0.58824	0.35714	0.23077	0.28571	0.35714	0.64	0.34483	0.13793	0.56	0.17391	0.64	0.4	0.59259	0.5	0.5	0.61538	0.4	0.37037	0.53846	0.44444	0.35714	0.44444	0.5	0.42857	0.30769
SevillJumilla	0.34783	0.34783	0.34783	0.43478	0.43478	0.41667	0.34783	0.090909	0.5	0.48	0.41667	0.41667	0.33333	0.32	0.24	0.56	0.33333	0.5	0.26087	0.47619	0.25	0.44444	0.23077	0.45455	0.53333	0.16	0.17391	0.24	0.16	0.27273	0.15385	0.076923	0.45455	0.1	0.45455	0.27273	0.41667	0.4	0.48	0.43478	0.18182	0.25	0.34783	0.33333	0.48	0.41667	0.38095	0.32	0.26087
Sevillenca	0.38462	0.38462	0.38462	0.53846	0.30769	0.51852	0.61538	0.56	0.44444	0.5	0.51852	0.51852	0.37037	0.21429	0.28571	0.5	0.51852	0.37037	0.30769	0.41667	0.59259	0.47619	0.55172	0.56	0.58824	0.5	0.23077	0.21429	0.5	0.56	0.48276	0.34483	0.32	0.34783	0.56	0.48	0.51852	0.5	0.5	0.53846	0.48	0.44444	0.61538	0.14815	0.28571	0.37037	0.41667	0.35714	0.23077
TempranYeste	0.28571	0.28571	0.28571	0.42857	0.28571	0.34483	0.35714	0.22222	0.41379	0.46667	0.41379	0.41379	0.27586	0.26667	0.4	0.46667	0.27586	0.27586	0.14286	0.38462	0.34483	0.26087	0.32258	0.2963	0.31579	0.2	0.28571	0.33333	0.2	0.44444	0.19355	0.25806	0.44444	0.16	0.2963	0.2963	0.41379	0.4	0.46667	0.35714	0.22222	0.27586	0.28571	0.34483	0.4	0.48276	0.38462	0.33333	0.42857
Temprano	0.38462	0.38462	0.38462	0.46154	0.38462	0.37037	0.53846	0.4	0.44444	0.42857	0.66667	0.66667	0.51852	0.28571	0.21429	0.57143	0.44444	0.37037	0.23077	0.58333	0.59259	0.57143	0.48276	0.64	0.70588	0.57143	0.23077	0.28571	0.57143	0.64	0.55172	0.34483	0.4	0.34783	0.64	0.4	0.59259	0.5	0.42857	0.53846	0.32	0.2963	0.46154	0.22222	0.28571	0.51852	0.25	0.35714	0.15385
TorcioHuelma	0.38462	0.38462	0.38462	0.53846	0.30769	0.44444	0.46154	0.24	0.44444	0.57143	0.44444	0.44444	0.44444	0.21429	0.35714	0.57143	0.44444	0.37037	0.38462	0.41667	0.44444	0.47619	0.27586	0.48	0.55556	0.21429	0.23077	0.21429	0.21429	0.4	0.2069	0.2069	0.32	0.17391	0.48	0.56	0.59259	0.57143	0.57143	0.46154	0.32	0.2963	0.38462	0.22222	0.28571	0.59259	0.33333	0.42857	0.46154
Toruno	0.33333	0.32	0.33333	0.43478	0.5	0.48	0.34783	0.34783	0.8	0.48	0.64	0.64	0.4	0.38462	0.38462	0.56	0.4	0.48	0.25	0.54545	0.56	0.52632	0.38462	0.69565	0.66667	0.4	0.17391	0.16	0.4	0.43478	0.38462	0.30769	0.52174	0.38095	0.69565	0.43478	0.5	0.48	0.48	0.58333	0.34783	0.33333	0.5	0.4	0.48	0.66667	0.27273	0.30769	0.33333
Vallesa	0.25	0.26087	0.25	0.34783	0.41667	0.083333	0.43478	0.26087	0.25	0.4	0.41667	0.41667	0.5	0.48	0.32	0.48	0.16667	0.32	0.26087	0.38095	0.41667	0.10526	0.38462	0.17391	0.13333	0.30769	0.25	0.23077	0.38462	0.43478	0.38462	0.15385	0.43478	0.19048	0.17391	0.63636	0.56	0.56	0.4	0.33333	0	0.08	0.41667	0.4	0.38462	0.25	0.27273	0.32	0.16667
Vaneta	0.2963	0.2963	0.2963	0.59259	0.2963	0.35714	0.59259	0.46154	0.42857	0.55172	0.5	0.5	0.5	0.13793	0.27586	0.48276	0.42857	0.21429	0.22222	0.4	0.5	0.36364	0.6	0.46154	0.44444	0.48276	0.14815	0.13793	0.48276	0.61538	0.46667	0.33333	0.23077	0.41667	0.46154	0.61538	0.5	0.55172	0.55172	0.37037	0.38462	0.42857	0.37037	0.28571	0.27586	0.42857	0.48	0.48276	0.22222
Varudo__	0.30769	0.30769	0.30769	0.53846	0.38462	0.51852	0.53846	0.24	0.44444	0.57143	0.51852	0.51852	0.2963	0.28571	0.21429	0.64286	0.51852	0.44444	0.23077	0.41667	0.37037	0.57143	0.34483	0.64	0.70588	0.35714	0.30769	0.35714	0.35714	0.48	0.34483	0.2069	0.48	0.17391	0.64	0.32	0.59259	0.57143	0.57143	0.53846	0.4	0.37037	0.38462	0.22222	0.21429	0.51852	0.41667	0.35714	0.30769
Verdala	0.30769	0.30769	0.30769	0.53846	0.23077	0.44444	0.46154	0.4	0.51852	0.57143	0.59259	0.59259	0.44444	0.14286	0.28571	0.57143	0.2963	0.22222	0.23077	0.58333	0.51852	0.47619	0.48276	0.48	0.58824	0.35714	0.23077	0.28571	0.35714	0.48	0.34483	0.27586	0.32	0.26087	0.48	0.4	0.51852	0.5	0.57143	0.38462	0.24	0.2963	0.38462	0.22222	0.35714	0.66667	0.41667	0.35714	0.38462
VerdalManresa	0.46154	0.46154	0.46154	0.30769	0.53846	0.2963	0.38462	0.4	0.59259	0.28571	0.59259	0.59259	0.44444	0.42857	0.28571	0.5	0.37037	0.44444	0.30769	0.58333	0.59259	0.47619	0.48276	0.56	0.58824	0.57143	0.23077	0.21429	0.57143	0.48	0.55172	0.34483	0.4	0.43478	0.56	0.48	0.51852	0.42857	0.28571	0.61538	0.32	0.37037	0.46154	0.44444	0.57143	0.51852	0.33333	0.14286	0.23077
VerdBadajoz	0.23077	0.23077	0.23077	0.46154	0.23077	0.37037	0.46154	0.32	0.44444	0.5	0.44444	0.44444	0.37037	0.14286	0.28571	0.5	0.2963	0.22222	0.23077	0.5	0.44444	0.47619	0.48276	0.4	0.55556	0.35714	0.30769	0.35714	0.35714	0.4	0.34483	0.2069	0.4	0.17391	0.4	0.4	0.44444	0.42857	0.5	0.23077	0.24	0.2963	0.23077	0.22222	0.28571	0.51852	0.41667	0.35714	0.30769
VerdCadiza	0.26087	0.25	0.26087	0.27273	0.6087	0.25	0.27273	0.27273	0.58333	0.25	0.58333	0.58333	0.41667	0.48	0.32	0.41667	0.41667	0.58333	0.34783	0.47619	0.5	0.44444	0.32	0.63636	0.57143	0.41667	0.27273	0.25	0.41667	0.45455	0.4	0.32	0.45455	0.4	0.63636	0.36364	0.43478	0.33333	0.25	0.52174	0.36364	0.34783	0.52174	0.41667	0.33333	0.6087	0.38095	0.32	0.34783
VerdialVelMal	0.37037	0.37037	0.37037	0.51852	0.2963	0.42857	0.59259	0.38462	0.35714	0.55172	0.57143	0.57143	0.42857	0.34483	0.41379	0.62069	0.5	0.42857	0.2963	0.48	0.71429	0.36364	0.4	0.46154	0.44444	0.34483	0.22222	0.27586	0.34483	0.61538	0.33333	0.2	0.53846	0.25	0.46154	0.53846	0.64286	0.62069	0.55172	0.59259	0.38462	0.35714	0.51852	0.21429	0.34483	0.42857	0.48	0.48276	0.14815
Verdiell	0.26087	0.26087	0.26087	0.38095	0.52174	0.34783	0.38095	0.090909	0.43478	0.52174	0.43478	0.43478	0.26087	0.5	0.41667	0.6087	0.34783	0.58333	0.27273	0.4	0.34783	0.33333	0.25	0.36364	0.42857	0.16667	0.36364	0.41667	0.25	0.27273	0.25	0.083333	0.63636	0.1	0.36364	0.38095	0.43478	0.52174	0.52174	0.43478	0.28571	0.34783	0.34783	0.41667	0.41667	0.36364	0.47619	0.33333	0.26087
Villalonga	0.14286	0.14286	0.14286	0.35714	0.35714	0.27586	0.35714	0.2963	0.34483	0.33333	0.34483	0.34483	0.34483	0.26667	0.13333	0.2	0.34483	0.34483	0.14286	0.30769	0.27586	0.43478	0.45161	0.44444	0.52632	0.4	0.35714	0.33333	0.4	0.37037	0.45161	0.25806	0.22222	0.24	0.44444	0.22222	0.27586	0.26667	0.33333	0.21429	0.14815	0.2069	0.35714	0.2069	0.26667	0.27586	0.30769	0.33333	0.21429
Zarza	0.27273	0.27273	0.27273	0.5	0.45455	0.36364	0.5	0.19048	0.27273	0.45455	0.54545	0.54545	0.27273	0.34783	0.17391	0.54545	0.54545	0.52174	0.28571	0.42105	0.36364	0.47059	0.26087	0.57143	0.61538	0.34783	0.28571	0.34783	0.26087	0.47619	0.26087	0.17391	0.38095	0.21053	0.57143	0.2	0.45455	0.45455	0.45455	0.54545	0.4	0.36364	0.54545	0.26087	0.17391	0.47619	0.5	0.43478	0.45455
BarouniT	0.42857	0.42857	0.42857	0.36364	0.46154	0.28571	0.54545	0.33333	0.15385	0.30769	0.46154	0.46154	0.30769	0.57143	0.14286	0.46154	0.57143	0.57143	0.15385	0.36364	0.28571	0.36364	0.42857	0.46154	0.4	0.42857	0.33333	0.28571	0.42857	0.5	0.42857	0.28571	0.57143	0.36364	0.46154	0.5	0.61538	0.61538	0.30769	0.71429	0.33333	0.28571	0.46154	0.14286	0.42857	0.15385	0.46154	0.28571	0.14286
Beldi	0.42857	0.42857	0.42857	0.36364	0.46154	0.28571	0.36364	0	0.15385	0.30769	0.46154	0.46154	0.46154	0.57143	0.14286	0.46154	0.57143	0.71429	0.30769	0.36364	0.28571	0.54545	0.14286	0.61538	0.66667	0.28571	0.16667	0.14286	0.28571	0.5	0.28571	0.14286	0.42857	0.18182	0.61538	0.5	0.76923	0.61538	0.30769	0.71429	0.16667	0.14286	0.46154	0.28571	0.28571	0.46154	0.46154	0.28571	0.28571
Besb2T	0.53333	0.53333	0.53333	0.33333	0.57143	0.26667	0.5	0.30769	0.14286	0.28571	0.57143	0.57143	0.42857	0.66667	0.13333	0.57143	0.66667	0.66667	0.14286	0.5	0.26667	0.5	0.4	0.57143	0.54545	0.4	0.30769	0.26667	0.4	0.46154	0.4	0.26667	0.53333	0.33333	0.57143	0.46154	0.71429	0.71429	0.28571	0.8	0.30769	0.26667	0.57143	0.13333	0.4	0.28571	0.42857	0.26667	0.26667
BidElHamCREA	0.37037	0.37037	0.37037	0.59259	0.37037	0.35714	0.66667	0.46154	0.28571	0.55172	0.5	0.5	0.5	0.34483	0.2069	0.62069	0.57143	0.42857	0.14815	0.4	0.35714	0.45455	0.46667	0.53846	0.52632	0.48276	0.37037	0.34483	0.48276	0.53846	0.46667	0.26667	0.46154	0.33333	0.53846	0.61538	0.71429	0.75862	0.55172	0.66667	0.38462	0.35714	0.44444	0.28571	0.34483	0.28571	0.48	0.34483	0.14815
BidhHamNT	0.13333	0.13333	0.13333	0	0.42857	0.13333	0	0.30769	0.14286	0	0.42857	0.42857	0.28571	0.4	0.26667	0.14286	0.4	0.4	0.14286	0.33333	0.26667	0.33333	0.13333	0.42857	0.36364	0.13333	0.15385	0.13333	0.13333	0.15385	0.13333	0.13333	0.26667	0.16667	0.42857	0	0.14286	0.14286	0	0.26667	0.15385	0.13333	0.42857	0.13333	0	0.28571	0.14286	0.26667	0.26667
BidhelHamm	0.37037	0.37037	0.37037	0.59259	0.37037	0.35714	0.66667	0.46154	0.28571	0.55172	0.5	0.5	0.5	0.34483	0.2069	0.62069	0.57143	0.42857	0.14815	0.4	0.35714	0.45455	0.46667	0.53846	0.52632	0.48276	0.37037	0.34483	0.48276	0.53846	0.46667	0.26667	0.46154	0.33333	0.53846	0.61538	0.71429	0.75862	0.55172	0.66667	0.38462	0.35714	0.44444	0.28571	0.34483	0.28571	0.48	0.34483	0.14815
BidElHam2T	0.25	0.25	0.25	0.30769	0.4	0.25	0.15385	0.14286	0.53333	0.26667	0.53333	0.53333	0.4	0.5	0.5	0.26667	0.375	0.5	0	0.46154	0.25	0.46154	0.25	0.53333	0.54545	0.25	0	0	0.25	0.28571	0.25	0.5	0.375	0.30769	0.53333	0.28571	0.4	0.4	0.26667	0.75	0	0	0.4	0.375	0.625	0.53333	0.26667	0.375	0.5
ChaibiOnT	0.375	0.375	0.375	0.15385	0.4	0.375	0.30769	0.28571	0.66667	0.26667	0.4	0.4	0.53333	0.25	0.375	0.4	0.25	0.125	0.13333	0.46154	0.625	0.30769	0.5	0.26667	0.36364	0.5	0.28571	0.25	0.5	0.42857	0.5	0.875	0.375	0.76923	0.26667	0.57143	0.4	0.4	0.26667	0.5	0.28571	0.25	0.26667	0.25	0.5	0.53333	0.13333	0.25	0.375
Chalchali_	0.23077	0.23077	0.23077	0.61538	0.46154	0.37037	0.61538	0.48	0.37037	0.64286	0.59259	0.59259	0.51852	0.28571	0.35714	0.57143	0.51852	0.2963	0.15385	0.41667	0.44444	0.38095	0.62069	0.48	0.47059	0.5	0.23077	0.21429	0.57143	0.64	0.55172	0.27586	0.32	0.34783	0.48	0.56	0.51852	0.64286	0.64286	0.38462	0.4	0.44444	0.38462	0.37037	0.21429	0.37037	0.5	0.57143	0.23077
chamiT	0.54545	0.54545	0.54545	0.5	0.6	0.36364	0.75	0.44444	0.2	0.4	0.6	0.6	0.4	0.54545	0	0.6	0.72727	0.54545	0.2	0.5	0.36364	0.5	0.54545	0.6	0.57143	0.54545	0.36364	0.36364	0.54545	0.66667	0.54545	0.36364	0.54545	0.5	0.6	0.44444	0.6	0.6	0.4	0.72727	0.44444	0.36364	0.6	0	0.36364	0.2	0.36364	0.36364	0.18182
ChemcGaf1	0.13333	0.13333	0.13333	0.33333	0.42857	0.4	0.16667	0	0.42857	0.28571	0.14286	0.14286	0.14286	0.4	0.66667	0.14286	0.4	0.4	0	0.16667	0.13333	0.16667	0.26667	0.14286	0.18182	0.26667	0.15385	0.13333	0.26667	0.30769	0.26667	0.53333	0.4	0.33333	0.14286	0.30769	0.28571	0.28571	0.28571	0.53333	0.30769	0.26667	0.14286	0.66667	0.66667	0.28571	0.42857	0.53333	0.53333
ChemcGaf2	0.13333	0.13333	0.13333	0.33333	0.42857	0.4	0.16667	0	0.42857	0.28571	0.14286	0.14286	0.14286	0.4	0.66667	0.14286	0.4	0.4	0	0.16667	0.13333	0.16667	0.26667	0.14286	0.18182	0.26667	0.15385	0.13333	0.26667	0.30769	0.26667	0.53333	0.4	0.33333	0.14286	0.30769	0.28571	0.28571	0.28571	0.53333	0.30769	0.26667	0.14286	0.66667	0.66667	0.28571	0.42857	0.53333	0.53333
ChemlKabil	0.37037	0.37037	0.37037	0.44444	0.22222	0.5	0.51852	0.53846	0.57143	0.48276	0.5	0.5	0.57143	0.13793	0.34483	0.48276	0.35714	0.28571	0.2963	0.48	0.85714	0.45455	0.53333	0.46154	0.55556	0.48276	0.22222	0.2069	0.48276	0.46154	0.46667	0.46667	0.30769	0.41667	0.46154	0.53846	0.5	0.48276	0.48276	0.37037	0.38462	0.35714	0.59259	0.14286	0.27586	0.5	0.32	0.34483	0.22222
ChemlaliT	0.375	0.375	0.375	0.15385	0.53333	0.25	0.30769	0.14286	0.26667	0.13333	0.4	0.4	0.26667	0.5	0.25	0.26667	0.5	0.5	0.26667	0.30769	0.375	0.15385	0.25	0.26667	0.18182	0.25	0.28571	0.25	0.25	0.42857	0.25	0.5	0.5	0.46154	0.26667	0.42857	0.26667	0.26667	0.13333	0.375	0.28571	0.25	0.53333	0.25	0.25	0.26667	0.26667	0.625	0.5
ChemAbyath	0.13333	0.125	0.13333	0.13333	0.375	0.375	0.13333	0.14286	0.35294	0.23529	0.11765	0.11765	0.23529	0.35294	0.35294	0.23529	0.125	0.25	0.125	0.13333	0.25	0	0.23529	0	0	0.25	0.28571	0.25	0.25	0.26667	0.23529	0.35294	0.53333	0.30769	0	0.375	0.375	0.35294	0.23529	0.26667	0.14286	0.13333	0.13333	0.5	0.5	0.25	0.14286	0.23529	0.13333
ChemlAzmour	0.25	0.25	0.25	0.15385	0.13333	0.375	0.15385	0.14286	0.26667	0.13333	0	0	0	0.125	0.625	0.13333	0.375	0.375	0.53333	0	0.125	0.15385	0	0.13333	0.18182	0	0.14286	0.125	0	0	0	0.5	0.125	0.15385	0.13333	0.14286	0.13333	0.13333	0.13333	0.375	0.42857	0.375	0.13333	0.25	0.25	0.13333	0.26667	0.25	0.375
ChemlSfax	0.26667	0.26667	0.26667	0.16667	0.28571	0.53333	0.16667	0.15385	0.28571	0.14286	0	0	0	0.13333	0.53333	0.14286	0.53333	0.4	0.42857	0	0.13333	0.16667	0.13333	0.14286	0.2	0.13333	0.15385	0.13333	0.13333	0.15385	0.13333	0.53333	0.13333	0.33333	0.14286	0.15385	0.14286	0.14286	0.14286	0.26667	0.61538	0.53333	0.14286	0.26667	0.13333	0.14286	0.28571	0.4	0.4
ChemlDjerba	0.23529	0.22222	0.23529	0.23529	0.33333	0.55556	0.23529	0.25	0.42105	0.31579	0.21053	0.21053	0.21053	0.31579	0.42105	0.31579	0.33333	0.33333	0.11111	0.23529	0.33333	0.13333	0.31579	0.11765	0.15385	0.33333	0.25	0.22222	0.33333	0.35294	0.31579	0.42105	0.58824	0.26667	0.11765	0.44444	0.44444	0.42105	0.31579	0.35294	0.25	0.23529	0.23529	0.55556	0.55556	0.22222	0.125	0.31579	0.11765
ChemlDouir	0.25	0.23529	0.25	0.25	0.35294	0.47059	0.25	0.26667	0.44444	0.33333	0.22222	0.22222	0.22222	0.33333	0.44444	0.33333	0.23529	0.23529	0.11765	0.25	0.35294	0.14286	0.33333	0.125	0.15385	0.35294	0.26667	0.23529	0.35294	0.375	0.33333	0.33333	0.625	0.28571	0.125	0.47059	0.47059	0.44444	0.33333	0.375	0.26667	0.25	0.125	0.58824	0.58824	0.23529	0.13333	0.22222	0.125
ChemlJerbaT	0.26667	0.26667	0.26667	0.16667	0.28571	0.53333	0.16667	0.15385	0.28571	0.14286	0	0	0	0.13333	0.53333	0.14286	0.53333	0.4	0.42857	0	0.13333	0.16667	0.13333	0.14286	0.2	0.13333	0.15385	0.13333	0.13333	0.15385	0.13333	0.53333	0.13333	0.33333	0.14286	0.15385	0.14286	0.14286	0.14286	0.26667	0.61538	0.53333	0.14286	0.26667	0.13333	0.14286	0.28571	0.4	0.4
ChemlJerbaNT	0.25	0.25	0.25	0.15385	0.26667	0.5	0.15385	0.14286	0.26667	0.13333	0	0	0	0.125	0.625	0.13333	0.5	0.375	0.4	0	0.125	0.15385	0.125	0.13333	0.18182	0.125	0.14286	0.125	0.125	0.14286	0.125	0.625	0.125	0.30769	0.13333	0.14286	0.13333	0.13333	0.13333	0.375	0.57143	0.5	0.13333	0.375	0.25	0.13333	0.26667	0.375	0.375
ChemlOntha	0.25	0.25	0.25	0.30769	0.13333	0.5	0.15385	0	0.4	0.4	0	0	0.13333	0.125	0.5	0.26667	0.25	0.25	0.26667	0	0.125	0.15385	0.125	0.13333	0.18182	0.125	0.28571	0.25	0.125	0.14286	0.125	0.375	0.25	0.15385	0.13333	0.28571	0.4	0.4	0.4	0.5	0.42857	0.375	0	0.5	0.5	0.26667	0.26667	0.25	0.25
ChemOntha2	0.25	0.23529	0.25	0.25	0.35294	0.47059	0.25	0.26667	0.44444	0.33333	0.22222	0.22222	0.22222	0.33333	0.44444	0.33333	0.23529	0.23529	0.11765	0.25	0.35294	0.14286	0.33333	0.125	0.15385	0.35294	0.26667	0.23529	0.35294	0.375	0.33333	0.33333	0.625	0.28571	0.125	0.47059	0.47059	0.44444	0.33333	0.375	0.26667	0.25	0.125	0.58824	0.58824	0.23529	0.13333	0.22222	0.125
ChemlTat2	0.28571	0.28571	0.28571	0.36364	0.46154	0.57143	0.36364	0.16667	0.46154	0.46154	0.30769	0.30769	0.46154	0.42857	0.28571	0.46154	0.28571	0.28571	0	0.36364	0.42857	0.18182	0.42857	0.15385	0.2	0.42857	0.33333	0.28571	0.42857	0.5	0.42857	0.42857	0.57143	0.54545	0.15385	0.66667	0.61538	0.61538	0.46154	0.42857	0.16667	0.14286	0.30769	0.42857	0.57143	0.46154	0.30769	0.42857	0.28571
ChemZarzis	0.25	0.23529	0.25	0.25	0.35294	0.47059	0.25	0.26667	0.44444	0.33333	0.22222	0.22222	0.22222	0.33333	0.44444	0.33333	0.23529	0.23529	0.11765	0.25	0.35294	0.14286	0.33333	0.125	0.15385	0.35294	0.26667	0.23529	0.35294	0.375	0.33333	0.33333	0.625	0.28571	0.125	0.47059	0.47059	0.44444	0.33333	0.375	0.26667	0.25	0.125	0.58824	0.58824	0.23529	0.13333	0.22222	0.125
ChetouiOWGB	0.30769	0.30769	0.30769	0.15385	0.30769	0.2963	0.23077	0.32	0.37037	0.14286	0.44444	0.44444	0.22222	0.28571	0.21429	0.21429	0.22222	0.22222	0.23077	0.41667	0.37037	0.19048	0.41379	0.24	0.22222	0.42857	0.23077	0.21429	0.42857	0.32	0.48276	0.89655	0.24	0.78261	0.24	0.24	0.22222	0.21429	0.14286	0.38462	0.24	0.22222	0.46154	0.14815	0.28571	0.2963	0.16667	0.21429	0.38462
ChetouiNT	0.4	0.4	0.4	0.16667	0.42857	0.4	0.33333	0.30769	0.57143	0.14286	0.42857	0.42857	0.42857	0.26667	0.26667	0.28571	0.4	0.26667	0.14286	0.5	0.53333	0.33333	0.53333	0.28571	0.4	0.53333	0.15385	0.13333	0.53333	0.46154	0.53333	0.93333	0.26667	0.83333	0.28571	0.46154	0.28571	0.28571	0.14286	0.4	0.30769	0.26667	0.42857	0.13333	0.4	0.42857	0.14286	0.4	0.4
DokGorthab	0.23529	0.22222	0.23529	0.35294	0.44444	0.55556	0.35294	0.25	0.31579	0.31579	0.21053	0.21053	0.10526	0.31579	0.52632	0.31579	0.66667	0.66667	0.33333	0.23529	0.22222	0.4	0.31579	0.35294	0.42857	0.33333	0.25	0.22222	0.33333	0.35294	0.31579	0.31579	0.47059	0.13333	0.35294	0.33333	0.44444	0.42105	0.31579	0.47059	0.625	0.58824	0.23529	0.66667	0.44444	0.11111	0.5	0.42105	0.11765
Fakhari	0.47059	0.44444	0.47059	0.35294	0.33333	0.44444	0.35294	0.375	0.31579	0.42105	0.52632	0.52632	0.31579	0.42105	0.31579	0.52632	0.55556	0.55556	0.44444	0.47059	0.33333	0.53333	0.31579	0.58824	0.61538	0.33333	0.25	0.22222	0.33333	0.35294	0.31579	0.21053	0.47059	0.13333	0.58824	0.44444	0.66667	0.63158	0.42105	0.70588	0.375	0.35294	0.47059	0.33333	0.33333	0.33333	0.375	0.21053	0.23529
GerbouiT	0.28571	0.28571	0.28571	0.36364	0.46154	0.57143	0.18182	0	0.46154	0.30769	0.30769	0.30769	0.15385	0.28571	0.28571	0.15385	0.57143	0.42857	0.15385	0.18182	0.28571	0.18182	0.28571	0.30769	0.22222	0.28571	0	0	0.28571	0.5	0.28571	0.57143	0.28571	0.54545	0.30769	0.33333	0.15385	0.15385	0.30769	0.28571	0.33333	0.28571	0.46154	0.28571	0.28571	0.46154	0.15385	0.71429	0.42857
GerbouiOWGB	0.22222	0.22222	0.22222	0.51852	0.37037	0.5	0.51852	0.38462	0.35714	0.55172	0.42857	0.42857	0.42857	0.27586	0.34483	0.48276	0.5	0.42857	0.2963	0.4	0.5	0.36364	0.46667	0.38462	0.44444	0.48276	0.51852	0.48276	0.48276	0.69231	0.53333	0.26667	0.38462	0.33333	0.38462	0.61538	0.71429	0.62069	0.55172	0.44444	0.46154	0.42857	0.37037	0.5	0.27586	0.42857	0.56	0.41379	0.2963
Gerboui2	0.25	0.25	0.25	0.15385	0.4	0	0.30769	0.42857	0.13333	0.13333	0.66667	0.66667	0.53333	0.375	0.125	0.4	0.375	0.25	0.13333	0.61538	0.375	0.30769	0.375	0.4	0.36364	0.5	0.42857	0.5	0.5	0.57143	0.5	0.375	0.375	0.30769	0.4	0.28571	0.4	0.26667	0.13333	0.5	0.14286	0.125	0.4	0.25	0.25	0.4	0	0.25	0.125
Gousalani	0.11765	0.11111	0.11765	0.35294	0.22222	0.11111	0.47059	0.125	0	0.31579	0.21053	0.21053	0.42105	0.31579	0.21053	0.42105	0.22222	0.33333	0.22222	0.23529	0.22222	0	0.10526	0	0	0.22222	0.375	0.44444	0.22222	0.35294	0.21053	0.31579	0.47059	0.13333	0	0.55556	0.44444	0.42105	0.31579	0.23529	0.125	0.11765	0.23529	0.33333	0.22222	0.11111	0.375	0.42105	0.11765
HaouariaT	0.26667	0.26667	0.26667	0.16667	0.42857	0.4	0.16667	0.15385	0.42857	0.14286	0.28571	0.28571	0.28571	0.26667	0.4	0.14286	0.53333	0.4	0.14286	0.33333	0.4	0.33333	0.4	0.28571	0.36364	0.4	0.15385	0.13333	0.4	0.30769	0.4	0.8	0.26667	0.66667	0.28571	0.30769	0.14286	0.14286	0.14286	0.26667	0.46154	0.4	0.28571	0.4	0.26667	0.42857	0.28571	0.53333	0.4
JemriBK	0.25	0.23529	0.25	0.375	0.47059	0.58824	0.25	0.13333	0.33333	0.33333	0.22222	0.22222	0.22222	0.22222	0.33333	0.33333	0.58824	0.58824	0.23529	0.25	0.11765	0.42857	0.22222	0.375	0.46154	0.23529	0.13333	0.11765	0.23529	0.25	0.22222	0.22222	0.125	0.14286	0.375	0.11765	0.35294	0.33333	0.33333	0.375	0.4	0.375	0.375	0.47059	0.35294	0.35294	0.26667	0.44444	0.25
JemriBoucBK	0.55556	0.52632	0.55556	0.22222	0.73684	0.31579	0.33333	0.35294	0.1	0.3	0.7	0.7	0.3	0.7	0.3	0.5	0.63158	0.52632	0.42105	0.55556	0.31579	0.375	0.5	0.44444	0.42857	0.42105	0.35294	0.31579	0.52632	0.44444	0.6	0.4	0.22222	0.5	0.44444	0.21053	0.42105	0.5	0.3	0.55556	0.35294	0.44444	0.66667	0.21053	0.21053	0.31579	0.23529	0.4	0.33333
JemriBG	0.23529	0.22222	0.23529	0.35294	0.55556	0.55556	0.23529	0.125	0.31579	0.31579	0.31579	0.31579	0.21053	0.42105	0.42105	0.31579	0.66667	0.66667	0.33333	0.35294	0.22222	0.4	0.21053	0.35294	0.42857	0.22222	0.25	0.22222	0.22222	0.23529	0.31579	0.31579	0.11765	0.26667	0.35294	0.11111	0.33333	0.31579	0.31579	0.35294	0.375	0.35294	0.47059	0.44444	0.33333	0.44444	0.25	0.52632	0.35294
Limi1	0.4	0.4	0.4	0.5	0.42857	0.26667	0.5	0.30769	0.42857	0.42857	0.57143	0.57143	0.28571	0.4	0.26667	0.42857	0.4	0.26667	0.14286	0.5	0.4	0.16667	0.4	0.28571	0.18182	0.4	0.30769	0.4	0.4	0.61538	0.4	0.4	0.53333	0.5	0.28571	0.46154	0.28571	0.28571	0.42857	0.4	0.30769	0.26667	0.42857	0.13333	0.4	0.42857	0.14286	0.53333	0.4
Limi2	0.42857	0.42857	0.42857	0.18182	0.30769	0.14286	0.18182	0.16667	0.61538	0.30769	0.46154	0.46154	0.30769	0.42857	0.57143	0.30769	0.14286	0.28571	0.15385	0.36364	0.42857	0.36364	0.42857	0.30769	0.44444	0.28571	0	0	0.42857	0.16667	0.42857	0.57143	0.28571	0.54545	0.30769	0.5	0.30769	0.46154	0.30769	0.42857	0.16667	0.28571	0.15385	0.14286	0.42857	0.46154	0.30769	0.14286	0.42857
Marsaline	0.26667	0.26667	0.26667	0.5	0.28571	0.4	0.33333	0.30769	0.71429	0.57143	0.42857	0.42857	0.42857	0.4	0.53333	0.28571	0.13333	0.26667	0	0.33333	0.4	0.5	0.53333	0.42857	0.6	0.4	0	0	0.53333	0.15385	0.53333	0.4	0.26667	0.33333	0.42857	0.30769	0.28571	0.42857	0.57143	0.4	0	0.13333	0.28571	0.26667	0.53333	0.42857	0.28571	0.26667	0.4
MeskiOWGB	0.2963	0.2963	0.2963	0.74074	0.2963	0.35714	0.74074	0.53846	0.42857	0.68966	0.57143	0.57143	0.5	0.2069	0.34483	0.62069	0.42857	0.21429	0.22222	0.48	0.5	0.27273	0.53333	0.38462	0.31579	0.48276	0.2963	0.34483	0.48276	0.69231	0.46667	0.26667	0.38462	0.33333	0.38462	0.69231	0.57143	0.62069	0.68966	0.44444	0.38462	0.35714	0.44444	0.28571	0.34483	0.42857	0.4	0.55172	0.2963
MeskiT	0.53333	0.53333	0.53333	0.33333	0.57143	0.26667	0.5	0.30769	0.14286	0.28571	0.57143	0.57143	0.42857	0.66667	0.13333	0.57143	0.66667	0.66667	0.14286	0.5	0.26667	0.5	0.4	0.57143	0.54545	0.4	0.30769	0.26667	0.4	0.46154	0.4	0.26667	0.53333	0.33333	0.57143	0.46154	0.71429	0.71429	0.28571	0.8	0.30769	0.26667	0.57143	0.13333	0.4	0.28571	0.42857	0.26667	0.26667
Neb_	0.53333	0.53333	0.53333	0.33333	0.57143	0.26667	0.5	0.30769	0.14286	0.28571	0.57143	0.57143	0.42857	0.66667	0.13333	0.57143	0.66667	0.66667	0.14286	0.5	0.26667	0.5	0.4	0.57143	0.54545	0.4	0.30769	0.26667	0.4	0.46154	0.4	0.26667	0.53333	0.33333	0.57143	0.46154	0.71429	0.71429	0.28571	0.8	0.30769	0.26667	0.57143	0.13333	0.4	0.28571	0.42857	0.26667	0.26667
NebJemal1	0.625	0.625	0.625	0.46154	0.4	0.375	0.46154	0.14286	0.4	0.53333	0.26667	0.26667	0.26667	0.375	0.375	0.4	0.375	0.375	0.26667	0.15385	0.5	0.46154	0.5	0.4	0.54545	0.25	0.14286	0.125	0.375	0.14286	0.375	0.25	0.25	0.30769	0.4	0.28571	0.26667	0.4	0.53333	0.25	0.42857	0.625	0.4	0.125	0.25	0.26667	0.53333	0.25	0.375
NebJemal2	0.125	0.125	0.125	0.15385	0.26667	0.375	0.15385	0.14286	0.4	0.26667	0.26667	0.26667	0.4	0.25	0.25	0.26667	0.375	0.375	0.13333	0.30769	0.375	0.30769	0.25	0.26667	0.36364	0.25	0.28571	0.25	0.25	0.14286	0.25	0.5	0.375	0.30769	0.26667	0.28571	0.26667	0.26667	0.26667	0.25	0.14286	0.125	0.26667	0.25	0.25	0.4	0.26667	0.375	0.25
NebJemalTatouine	0.25	0.25	0.25	0.30769	0.53333	0.625	0.30769	0.14286	0.13333	0.26667	0.26667	0.26667	0.13333	0.5	0.375	0.26667	0.75	0.75	0.26667	0.15385	0.125	0.30769	0.25	0.4	0.36364	0.25	0.14286	0.125	0.25	0.42857	0.25	0.375	0.5	0.30769	0.4	0.28571	0.4	0.4	0.26667	0.5	0.42857	0.375	0.4	0.375	0.25	0.13333	0.53333	0.625	0.25
Neb-JmalT	0.44444	0.52632	0.44444	0.44444	0.31579	0.63158	0.44444	0.47059	0.4	0.4	0.3	0.3	0.4	0.2	0.3	0.3	0.52632	0.31579	0.42105	0.33333	0.42105	0.5	0.7	0.44444	0.57143	0.63158	0.35294	0.31579	0.63158	0.44444	0.6	0.2	0.22222	0.25	0.44444	0.31579	0.42105	0.3	0.4	0.33333	0.70588	0.66667	0.33333	0.52632	0.31579	0.31579	0.47059	0.4	0.22222
Nib_2	0.53333	0.53333	0.53333	0.33333	0.57143	0.26667	0.5	0.30769	0.14286	0.28571	0.57143	0.57143	0.42857	0.66667	0.13333	0.57143	0.66667	0.66667	0.14286	0.5	0.26667	0.5	0.4	0.57143	0.54545	0.4	0.30769	0.26667	0.4	0.46154	0.4	0.26667	0.53333	0.33333	0.57143	0.46154	0.71429	0.71429	0.28571	0.8	0.30769	0.26667	0.57143	0.13333	0.4	0.28571	0.42857	0.26667	0.26667
Nibi_1	0.125	0.125	0.125	0.30769	0.26667	0.25	0.15385	0.42857	0.26667	0.26667	0.13333	0.13333	0.13333	0.25	0.375	0	0.375	0.25	0	0	0.125	0.15385	0.375	0.26667	0.18182	0.25	0.28571	0.25	0.25	0.14286	0.25	0.125	0.25	0	0.26667	0	0	0	0.26667	0.25	0.28571	0.375	0.26667	0.375	0.375	0.13333	0.26667	0.375	0.25
Octoubr1	0.25	0.25	0.25	0.46154	0.26667	0.375	0.30769	0.28571	0.8	0.4	0.4	0.4	0.4	0.25	0.5	0.13333	0.25	0.25	0.13333	0.30769	0.5	0.46154	0.375	0.53333	0.54545	0.375	0	0	0.375	0.28571	0.375	0.625	0.25	0.46154	0.53333	0.28571	0.13333	0.13333	0.4	0.5	0.14286	0.125	0.4	0.25	0.5	0.53333	0.13333	0.375	0.5
Octoubr2	0.25	0.25	0.25	0.61538	0.26667	0.5	0.61538	0.28571	0.53333	0.66667	0.53333	0.53333	0.53333	0.25	0.125	0.53333	0.375	0.375	0.13333	0.46154	0.5	0.61538	0.375	0.66667	0.72727	0.375	0.14286	0.25	0.375	0.42857	0.375	0.375	0.5	0.30769	0.66667	0.28571	0.4	0.4	0.66667	0.5	0.14286	0.125	0.4	0.125	0.25	0.4	0.26667	0.375	0.125
OueslatiNT	0.28571	0.28571	0.28571	0.36364	0.30769	0.42857	0.36364	0.16667	0.30769	0.30769	0.30769	0.30769	0.30769	0.42857	0.28571	0.30769	0.28571	0.42857	0	0.36364	0.42857	0.18182	0.28571	0.15385	0.2	0.28571	0.16667	0.14286	0.28571	0.33333	0.28571	0.42857	0.42857	0.36364	0.15385	0.5	0.46154	0.46154	0.30769	0.42857	0	0	0.61538	0.28571	0.57143	0.30769	0.30769	0.42857	0.28571
OuslatiOWGB	0.23077	0.23077	0.23077	0.53846	0.38462	0.44444	0.53846	0.48	0.44444	0.5	0.44444	0.44444	0.37037	0.35714	0.42857	0.42857	0.44444	0.44444	0.15385	0.41667	0.51852	0.28571	0.48276	0.32	0.33333	0.5	0.23077	0.21429	0.5	0.56	0.48276	0.27586	0.4	0.26087	0.32	0.56	0.59259	0.57143	0.5	0.53846	0.24	0.22222	0.53846	0.51852	0.57143	0.37037	0.41667	0.42857	0.23077
Rajou_1	0.26667	0.26667	0.26667	0.5	0.14286	0.4	0.33333	0.30769	0.85714	0.42857	0.28571	0.28571	0.42857	0.13333	0.53333	0.14286	0.13333	0.13333	0.14286	0.33333	0.53333	0.5	0.4	0.42857	0.54545	0.4	0	0	0.4	0.15385	0.4	0.66667	0.13333	0.5	0.42857	0.30769	0.14286	0.14286	0.42857	0.4	0.15385	0.13333	0.28571	0.26667	0.53333	0.57143	0.14286	0.26667	0.53333
Rajou_3	0.375	0.375	0.375	0.30769	0.4	0.25	0.15385	0.14286	0.66667	0.26667	0.53333	0.53333	0.4	0.375	0.5	0.26667	0.375	0.375	0.13333	0.46154	0.375	0.46154	0.25	0.53333	0.54545	0.25	0	0	0.25	0.28571	0.25	0.625	0.25	0.46154	0.53333	0.28571	0.26667	0.26667	0.26667	0.625	0.14286	0.125	0.4	0.25	0.5	0.66667	0.13333	0.375	0.625
Regueb	0.25	0.25	0.25	0.15385	0.26667	0.5	0.15385	0.28571	0.26667	0.26667	0	0	0.13333	0.125	0.375	0.26667	0.5	0.25	0.4	0	0.25	0.15385	0.25	0.13333	0.18182	0.25	0.42857	0.375	0.25	0.14286	0.25	0.25	0.25	0.30769	0.13333	0.28571	0.26667	0.26667	0.26667	0.125	0.71429	0.625	0	0.25	0	0.26667	0.26667	0.25	0.25
Rkhami_1	0.28571	0.28571	0.28571	0.36364	0.46154	0.57143	0.18182	0	0.46154	0.30769	0.30769	0.30769	0.15385	0.28571	0.28571	0.15385	0.57143	0.42857	0.15385	0.18182	0.28571	0.18182	0.28571	0.30769	0.22222	0.28571	0	0	0.28571	0.5	0.28571	0.57143	0.28571	0.54545	0.30769	0.33333	0.15385	0.15385	0.30769	0.28571	0.33333	0.28571	0.46154	0.28571	0.28571	0.46154	0.15385	0.71429	0.42857
Rkhami_2	0.125	0.125	0.125	0.46154	0.26667	0.5	0.30769	0.14286	0.66667	0.53333	0.13333	0.13333	0.4	0.25	0.5	0.26667	0.25	0.25	0.13333	0.15385	0.375	0.30769	0.25	0.26667	0.36364	0.25	0.28571	0.25	0.25	0.14286	0.25	0.375	0.375	0.15385	0.26667	0.28571	0.26667	0.26667	0.53333	0.375	0.14286	0.125	0.26667	0.375	0.5	0.4	0.26667	0.375	0.5
Rkhami_3	0.125	0.125	0.125	0.30769	0.4	0.5	0.15385	0	0.4	0.26667	0.13333	0.13333	0.13333	0.375	0.5	0.13333	0.5	0.5	0	0.15385	0.25	0.15385	0.25	0.13333	0.18182	0.25	0.14286	0.125	0.25	0.28571	0.25	0.5	0.375	0.30769	0.13333	0.28571	0.26667	0.26667	0.26667	0.375	0.28571	0.25	0.4	0.5	0.5	0.26667	0.4	0.625	0.5
Sayali1	0.4	0.4	0.4	0.16667	0.28571	0.26667	0.16667	0.15385	0.28571	0.28571	0.14286	0.14286	0	0.26667	0.66667	0.28571	0.26667	0.26667	0.42857	0	0.26667	0.16667	0.13333	0.14286	0.2	0	0.15385	0.13333	0.13333	0	0.13333	0.26667	0.13333	0.16667	0.14286	0.15385	0.14286	0.28571	0.28571	0.26667	0.46154	0.53333	0.14286	0.13333	0.13333	0.14286	0.28571	0.13333	0.4
Sayali_2	0.28571	0.28571	0.28571	0.18182	0.61538	0.14286	0.18182	0	0.15385	0.15385	0.46154	0.46154	0.30769	0.57143	0.14286	0.30769	0.57143	0.57143	0	0.36364	0.28571	0.36364	0.14286	0.46154	0.4	0.14286	0.16667	0.14286	0.14286	0.33333	0.14286	0.14286	0.42857	0.18182	0.46154	0.16667	0.30769	0.30769	0.15385	0.42857	0.16667	0.14286	0.61538	0.14286	0.14286	0.30769	0.30769	0.42857	0.42857
Sayali_3	0.375	0.375	0.375	0.15385	0.4	0.375	0.30769	0.28571	0.53333	0.13333	0.4	0.4	0.4	0.25	0.375	0.26667	0.375	0.25	0.13333	0.46154	0.5	0.30769	0.5	0.26667	0.36364	0.5	0.14286	0.125	0.5	0.42857	0.5	1	0.25	0.76923	0.26667	0.42857	0.26667	0.26667	0.13333	0.5	0.28571	0.25	0.4	0.25	0.5	0.4	0.13333	0.375	0.375
Toffahi1T	0.4	0.4	0.4	0.5	0.14286	0.53333	0.33333	0	0.71429	0.57143	0.14286	0.14286	0.28571	0.26667	0.53333	0.42857	0.26667	0.4	0.28571	0.16667	0.4	0.33333	0.13333	0.28571	0.4	0.13333	0.15385	0.13333	0.13333	0.15385	0.13333	0.4	0.4	0.33333	0.28571	0.61538	0.57143	0.57143	0.57143	0.53333	0.30769	0.26667	0.14286	0.26667	0.53333	0.57143	0.42857	0.26667	0.53333
Toffahi2T	0.47059	0.44444	0.47059	0.35294	0.44444	0.44444	0.35294	0.375	0.31579	0.42105	0.63158	0.63158	0.31579	0.52632	0.31579	0.52632	0.55556	0.66667	0.33333	0.58824	0.33333	0.53333	0.31579	0.58824	0.61538	0.33333	0.375	0.33333	0.33333	0.35294	0.42105	0.21053	0.47059	0.26667	0.58824	0.44444	0.66667	0.63158	0.42105	0.70588	0.375	0.35294	0.58824	0.33333	0.33333	0.33333	0.375	0.21053	0.35294
ToffMareth	0.35294	0.44444	0.35294	0.23529	0.33333	0.44444	0.23529	0.25	0.31579	0.31579	0.42105	0.42105	0.42105	0.42105	0.21053	0.42105	0.44444	0.55556	0.33333	0.35294	0.22222	0.4	0.31579	0.47059	0.46154	0.22222	0.25	0.22222	0.22222	0.23529	0.21053	0.10526	0.35294	0.13333	0.47059	0.33333	0.55556	0.52632	0.31579	0.58824	0.375	0.23529	0.47059	0.22222	0.22222	0.44444	0.375	0.31579	0.23529
ToffMatmata	0.47059	0.44444	0.47059	0.35294	0.44444	0.44444	0.35294	0.375	0.31579	0.42105	0.63158	0.63158	0.31579	0.52632	0.31579	0.52632	0.55556	0.66667	0.33333	0.58824	0.33333	0.53333	0.31579	0.58824	0.61538	0.33333	0.375	0.33333	0.33333	0.35294	0.42105	0.21053	0.47059	0.26667	0.58824	0.44444	0.66667	0.63158	0.42105	0.70588	0.375	0.35294	0.58824	0.33333	0.33333	0.33333	0.375	0.21053	0.35294
TounsiT	0.4	0.4	0.4	0.33333	0.57143	0.53333	0.33333	0	0.42857	0.42857	0.28571	0.28571	0.42857	0.4	0.26667	0.57143	0.66667	0.53333	0.14286	0.33333	0.26667	0.5	0.26667	0.42857	0.6	0.26667	0.30769	0.26667	0.26667	0.30769	0.26667	0.4	0.4	0.33333	0.42857	0.30769	0.57143	0.57143	0.42857	0.53333	0.46154	0.4	0.28571	0.26667	0.26667	0.42857	0.42857	0.4	0.53333
Yacauti_	0.27273	0.27273	0.27273	0.4	0.45455	0.36364	0.3	0.38095	0.63636	0.36364	0.72727	0.72727	0.36364	0.52174	0.34783	0.45455	0.36364	0.52174	0.28571	0.63158	0.36364	0.47059	0.43478	0.66667	0.61538	0.43478	0.095238	0.086957	0.43478	0.38095	0.43478	0.43478	0.38095	0.42105	0.66667	0.3	0.45455	0.45455	0.36364	0.72727	0.2	0.18182	0.63636	0.34783	0.52174	0.57143	0.4	0.34783	0.45455
Zalmati	0.25	0.25	0.25	0.15385	0.26667	0.5	0.15385	0.14286	0.26667	0.13333	0	0	0	0.125	0.625	0.13333	0.5	0.375	0.4	0	0.125	0.15385	0.125	0.13333	0.18182	0.125	0.14286	0.125	0.125	0.14286	0.125	0.625	0.125	0.30769	0.13333	0.14286	0.13333	0.13333	0.13333	0.375	0.57143	0.5	0.13333	0.375	0.25	0.13333	0.26667	0.375	0.375
ZalmatiOWGB	0.28571	0.28571	0.28571	0.21429	0.35714	0.48276	0.21429	0.22222	0.34483	0.2	0.13793	0.13793	0.068966	0.26667	0.6	0.2	0.48276	0.41379	0.35714	0.15385	0.2069	0.26087	0.19355	0.22222	0.31579	0.26667	0.14286	0.13333	0.26667	0.22222	0.25806	0.3871	0.22222	0.24	0.22222	0.22222	0.2069	0.2	0.2	0.42857	0.44444	0.41379	0.14286	0.48276	0.4	0.13793	0.23077	0.26667	0.28571
ZalmZarzis	0.33333	0.31579	0.33333	0.33333	0.42105	0.52632	0.33333	0.23529	0.5	0.3	0.2	0.2	0.1	0.2	0.6	0.3	0.63158	0.52632	0.42105	0.22222	0.31579	0.375	0.3	0.33333	0.42857	0.31579	0.23529	0.21053	0.31579	0.33333	0.3	0.5	0.33333	0.25	0.33333	0.31579	0.31579	0.3	0.3	0.44444	0.70588	0.66667	0.22222	0.52632	0.42105	0.21053	0.35294	0.4	0.33333
Zarrazi	0.2	0.2	0.2	0.47059	0.21053	0.7	0.35294	0.11111	0.42105	0.52632	0.21053	0.21053	0.21053	0.2	0.2	0.42105	0.4	0.4	0.11111	0.125	0.4	0.26667	0.3	0.31579	0.36364	0.3	0.11111	0.1	0.3	0.33333	0.3	0.4	0.31579	0.35294	0.31579	0.35294	0.52632	0.52632	0.52632	0.4	0.33333	0.3	0.42105	0.3	0.3	0.42105	0.44444	0.4	0.2
ZarrInjMareth	0.25	0.35294	0.25	0.5	0.23529	0.82353	0.375	0.26667	0.55556	0.55556	0.22222	0.22222	0.33333	0.11111	0.44444	0.44444	0.47059	0.35294	0.23529	0.25	0.35294	0.42857	0.44444	0.375	0.46154	0.35294	0.26667	0.23529	0.35294	0.375	0.33333	0.11111	0.375	0.14286	0.375	0.47059	0.58824	0.55556	0.55556	0.5	0.66667	0.5	0.125	0.58824	0.47059	0.47059	0.4	0.44444	0.125
ZariInjMatmata	0.13333	0.25	0.13333	0.4	0.25	0.75	0.26667	0.14286	0.47059	0.47059	0.11765	0.11765	0.35294	0.11765	0.35294	0.35294	0.375	0.375	0.25	0.13333	0.25	0.30769	0.35294	0.26667	0.33333	0.25	0.28571	0.25	0.25	0.26667	0.23529	0.11765	0.26667	0.15385	0.26667	0.375	0.5	0.47059	0.47059	0.4	0.57143	0.4	0.13333	0.5	0.375	0.5	0.42857	0.47059	0.13333
ZarriZarz1	0.25	0.35294	0.25	0.5	0.23529	0.82353	0.375	0.26667	0.44444	0.44444	0.22222	0.22222	0.22222	0.11111	0.44444	0.33333	0.58824	0.47059	0.23529	0.25	0.23529	0.42857	0.44444	0.375	0.46154	0.35294	0.13333	0.11765	0.35294	0.375	0.33333	0.22222	0.25	0.14286	0.375	0.35294	0.47059	0.44444	0.44444	0.5	0.66667	0.5	0.25	0.58824	0.47059	0.35294	0.4	0.55556	0.125
ZarrZarz2	0.42857	0.42857	0.42857	0.36364	0.46154	0.42857	0.36364	0	0.30769	0.46154	0.46154	0.46154	0.46154	0.57143	0.14286	0.61538	0.57143	0.71429	0.15385	0.36364	0.28571	0.54545	0.14286	0.61538	0.66667	0.14286	0.16667	0.14286	0.14286	0.33333	0.14286	0.14286	0.57143	0.18182	0.61538	0.5	0.76923	0.76923	0.46154	0.71429	0.16667	0.14286	0.46154	0.14286	0.28571	0.46154	0.46154	0.28571	0.28571
ZarrMarbrouka	0.26667	0.26667	0.26667	0.5	0.28571	0.66667	0.33333	0	0.42857	0.57143	0.14286	0.14286	0.28571	0.26667	0.26667	0.42857	0.4	0.4	0.14286	0.16667	0.4	0.33333	0.26667	0.28571	0.36364	0.26667	0.15385	0.13333	0.26667	0.30769	0.26667	0.26667	0.4	0.33333	0.28571	0.46154	0.57143	0.57143	0.57143	0.4	0.30769	0.26667	0.28571	0.4	0.4	0.42857	0.42857	0.4	0.26667
[truncated: 415 more columns]
