# Supplementary material for: Algerian Olive Germplasm and Its Relationships with the Central-Western Mediterranean Varieties Contributes to Clarify Cultivated Olive Diversification
Source: Plants (Basel). 2021 Apr 1;10(4):678. doi: 10.3390/plants10040678 (PMC8066573; doi:10.3390/plants10040678)
Supplement: Supplementary file 1 [file plants-10-00678-s001.zip › SupplementaryMaterial/TABLES6.xlsx]

## Sheet: Foglio1
			Table S6. Primers list, repeat motives, annealing temperature (Ta) and size range for the 12 SSR used for the genotyping of Algerian cultivars.
			Locus	Repeat motif	Primer sequences (5′→3′)	Ta (°C)	Size range
			DCA3	(GA)19	F: FAM-CCCAAGCGGAGGTGTATATTGTTAC	50 °C	(228 – 270)
					R: TGCTTTTGTCGTGTTTGAGATGTT
			DCA5	(GA)15	F : VIC-AACAAATCCCATACGAACTGCC	50 °C	(190 – 220)
					R: CGTGTTGCTGTGAAGAAAATCG
			DCA8	(GA)18	F: VIC-ACAATTCAACCTCACCCCCATACCC	55 °C	(120 -139)
					R: TCACGTCAACTGTGCCACTGAAC
			DCA11	(CA)4CT(CA)3(GA)19	F: PET-GATCAAACTACTGCACGAGAGAG	50 °C	(125 – 161)
					R: TTGTCTCAGTGAACCCTTAAACC
			DCA18	(GA)26(GGGA)4	F:FAM-AAGAAAGAAAAAGGCAGAATTAAGC	50 °C	(156 – 190)
					R: GTTTTCGTCTCTCTACATAAGTGAC
			EMO 90	(CA)10	F: NED-CATCCGGATTTCTTGCTTTT	55 °C	(180 – 220)
					R AGCGAATGTAGCTTTGCATGT
			GAPU 71B	AG)16(G)3(GA)9	F: FAM-GATCAAAGGAAGAAGGGGATAAA	57 °C	(115 – 160)
					R: ACAACAAATCCGTACGCTTG
			OLEST 7	(TGG)5–10	F: PET-CAGGTGGAGGGATGATCGTA	60 °C	(242 – 281)
					R: TGAGTATCCAGAAGGCGAAAAG
			OLEST 14	ACTTCCTGTCTTGTGT	F: VIC-TTTTCGAACGAATTGGAAGG	60 °C	(272 – 317)
				(TTC)4–12	R: CTCCATAAAGGAAATGGACGAA
			OLEST 23	AGATCACTATTCATCT	F: PET-AGAAGGAAACTTTTGAGCAGAGG	60 °C	(204 – 222)
				(GAA)4–10	R: TTGACAAGGAGGGCTGATTC
			UDO 12	(GT)10	F:NED-TCACCATTCTTAACTTCACACCA	57 °C	(150 – 170)
					R: TCAAGCAATTCCACGCTATG
			UDO 15	(TG)12	F: NED-ATTCATCTATGGGCCGCTTC	57 °C	(100 – 130)
					R: TCAACACAACCTACTAGCCTACC
